# Supplementary material for: Population cycles emerging through multiple interaction types
Source: R Soc Open Sci. 2017 Sep 27;4(9):170536. doi: 10.1098/rsos.170536 (PMC5627099; doi:10.1098/rsos.170536)
Supplement: Mathematica code that can produce the all figures [file rsos170536supp3.nb]

(* Content-type: application/vnd.wolfram.mathematica *)

(*** Wolfram Notebook File ***)
(* http://www.wolfram.com/nb *)

(* CreatedBy='Mathematica 9.0' *)

(*CacheID: 234*)
(* Internal cache information:
NotebookFileLineBreakTest
NotebookFileLineBreakTest
NotebookDataPosition[       157,          7]
NotebookDataLength[    168213,       3016]
NotebookOptionsPosition[    167676,       2994]
NotebookOutlinePosition[    168034,       3010]
CellTagsIndexPosition[    167991,       3007]
WindowFrame->Normal*)

(* Beginning of Notebook Content *)
Notebook[{
Cell[BoxData[
 StyleBox[
  RowBox[{"Supplementary", " ", "material", " ", 
   RowBox[{"(", "S3", ")"}]}], "Title"]], "Input",
 CellChangeTimes->{{3.704477802957755*^9, 3.704477820544299*^9}}],

Cell[BoxData[
 StyleBox[
  RowBox[{
  "Mathematica", " ", "code", " ", "that", " ", "can", " ", "produce", " ", 
   "the", " ", "all", " ", "figures"}], "Subtitle"]], "Input",
 CellChangeTimes->{{3.704477766782933*^9, 3.704477797311226*^9}}],

Cell[BoxData[
 RowBox[{"(*", 
  RowBox[{"Figure", " ", "1"}], "*)"}]], "Input",
 CellChangeTimes->{{3.704476151770526*^9, 3.7044761568408227`*^9}}],

Cell[CellGroupData[{

Cell[BoxData[
 RowBox[{"\[IndentingNewLine]", 
  RowBox[{
   RowBox[{
    RowBox[{"rx", "=", "1"}], ";", 
    RowBox[{"rz", "=", "1"}], ";", 
    RowBox[{"rw", "=", "1"}], ";"}], "\[IndentingNewLine]", 
   RowBox[{
    RowBox[{"g", "=", "0.25"}], ";", 
    RowBox[{"d", "=", "0.05"}], ";", 
    RowBox[{"v", "=", "2"}], ";"}], "\[IndentingNewLine]", 
   RowBox[{
    RowBox[{"hx", "=", "1"}], ";", 
    RowBox[{"hz", "=", "1"}], ";", 
    RowBox[{"cx", "=", "1.5"}], ";"}], "\[IndentingNewLine]", 
   RowBox[{
    RowBox[{"cw", "=", "1.5"}], ";"}], "\[IndentingNewLine]", 
   RowBox[{
    RowBox[{"u", "=", "3"}], ";", 
    RowBox[{"a", "=", "2.5"}], ";"}], "\[IndentingNewLine]", 
   "\[IndentingNewLine]", 
   RowBox[{
    RowBox[{"gener", "=", "2000"}], ";"}], "\[IndentingNewLine]", 
   RowBox[{
    RowBox[{"wx", "=", 
     RowBox[{"rx", " ", "-", " ", 
      RowBox[{"x", "[", "t", "]"}], "-", 
      RowBox[{"cw", " ", 
       RowBox[{"w", "[", "t", "]"}]}], "-", 
      RowBox[{"a", " ", 
       RowBox[{"y", "[", "t", "]"}]}], " ", "+", 
      FractionBox[
       RowBox[{"u", " ", 
        RowBox[{"z", "[", "t", "]"}]}], 
       RowBox[{"hz", "+", " ", 
        RowBox[{"z", "[", "t", "]"}]}]]}]}], ";"}], "\[IndentingNewLine]", 
   RowBox[{
    RowBox[{"wy", "=", 
     RowBox[{
      RowBox[{"g", " ", "a", " ", 
       RowBox[{"x", "[", "t", "]"}]}], "-", "d"}]}], ";"}], 
   "\[IndentingNewLine]", 
   RowBox[{
    RowBox[{"wz", "=", 
     RowBox[{"rz", "-", " ", 
      RowBox[{"z", "[", "t", "]"}], "+", 
      FractionBox[
       RowBox[{"v", " ", 
        RowBox[{"x", "[", "t", "]"}]}], 
       RowBox[{"hx", "+", 
        RowBox[{"x", "[", "t", "]"}]}]]}]}], ";"}], "\[IndentingNewLine]", 
   RowBox[{
    RowBox[{"ww", "=", 
     RowBox[{"rw", "-", " ", 
      RowBox[{"w", "[", "t", "]"}], "-", 
      RowBox[{"cx", " ", 
       RowBox[{"x", "[", "t", "]"}]}]}]}], ";"}], "\[IndentingNewLine]", 
   RowBox[{
    RowBox[{"s", "=", 
     RowBox[{"NDSolve", "[", 
      RowBox[{
       RowBox[{"{", 
        RowBox[{
         RowBox[{
          RowBox[{
           RowBox[{"x", "'"}], "[", "t", "]"}], "\[Equal]", " ", 
          RowBox[{"wx", " ", 
           RowBox[{"x", "[", "t", "]"}]}]}], ",", "\[IndentingNewLine]", 
         RowBox[{
          RowBox[{
           RowBox[{"y", "'"}], "[", "t", "]"}], "\[Equal]", " ", 
          RowBox[{"wy", " ", 
           RowBox[{"y", "[", "t", "]"}]}]}], ",", "\[IndentingNewLine]", 
         RowBox[{
          RowBox[{
           RowBox[{"z", "'"}], "[", "t", "]"}], "\[Equal]", 
          RowBox[{"wz", " ", 
           RowBox[{"z", "[", "t", "]"}]}]}], ",", "\[IndentingNewLine]", 
         RowBox[{
          RowBox[{
           RowBox[{"w", "'"}], "[", "t", "]"}], "\[Equal]", 
          RowBox[{"ww", " ", 
           RowBox[{"w", "[", "t", "]"}]}]}], ",", "\[IndentingNewLine]", 
         RowBox[{
          RowBox[{"x", "[", "0", "]"}], "\[Equal]", "0.1"}], ",", 
         RowBox[{
          RowBox[{"y", "[", "0", "]"}], "\[Equal]", "0.1"}], ",", 
         RowBox[{
          RowBox[{"z", "[", "0", "]"}], "\[Equal]", "0.1"}], ",", 
         RowBox[{
          RowBox[{"w", "[", "0", "]"}], "\[Equal]", "0.1"}]}], "}"}], ",", 
       RowBox[{"{", 
        RowBox[{"x", ",", "y", ",", "z", ",", "w"}], "}"}], ",", 
       RowBox[{"{", 
        RowBox[{"t", ",", "0", ",", "gener"}], "}"}], ",", 
       RowBox[{"PrecisionGoal", "\[Rule]", "Infinity"}], ",", 
       RowBox[{"AccuracyGoal", "\[Rule]", "10"}], ",", 
       RowBox[{"InterpolationOrder", "\[Rule]", "All"}], ",", 
       RowBox[{"MaxSteps", "\[Rule]", "Infinity"}], ",", 
       RowBox[{"MaxStepSize", "\[Rule]", "0.01"}]}], "]"}]}], ";"}], "\n", 
   RowBox[{"Plot", "[", 
    RowBox[{
     RowBox[{"Evaluate", "[", 
      RowBox[{
       RowBox[{"{", 
        RowBox[{
         RowBox[{"x", "[", "t", "]"}], ",", 
         RowBox[{"y", "[", "t", "]"}], ",", 
         RowBox[{"z", "[", "t", "]"}], ",", 
         RowBox[{"w", "[", "t", "]"}]}], "}"}], "/.", "s"}], "]"}], ",", 
     RowBox[{"{", 
      RowBox[{"t", ",", "1500", ",", "gener"}], "}"}], ",", 
     RowBox[{"PlotRange", "\[Rule]", 
      RowBox[{"{", 
       RowBox[{"0", ",", "3"}], "}"}]}], ",", 
     RowBox[{"PlotStyle", "\[Rule]", 
      RowBox[{"{", 
       RowBox[{"Black", ",", "Red", ",", 
        RowBox[{"Darker", "[", "Green", "]"}], ",", "Blue"}], "}"}]}], ",", 
     RowBox[{"Frame", "\[Rule]", "None"}]}], "]"}], 
   "\[IndentingNewLine]"}]}]], "Input",
 CellChangeTimes->{{3.511835301453125*^9, 3.51183531471875*^9}, {
   3.511835438*^9, 3.51183556328125*^9}, {3.511835747203125*^9, 
   3.51183578646875*^9}, {3.511835839375*^9, 3.5118359805625*^9}, {
   3.51183607365625*^9, 3.51183607709375*^9}, {3.511836117*^9, 
   3.511836399703125*^9}, {3.511836546875*^9, 3.511836626203125*^9}, {
   3.51183666921875*^9, 3.511836858*^9}, {3.511837293375*^9, 
   3.511837349421875*^9}, {3.51183766703125*^9, 3.5118377905625*^9}, {
   3.511837834859375*^9, 3.511837857296875*^9}, {3.511837926921875*^9, 
   3.51183798490625*^9}, {3.511838041046875*^9, 3.511838067171875*^9}, {
   3.512075953484375*^9, 3.512076078359375*^9}, {3.51207643853125*^9, 
   3.512076864125*^9}, {3.51207700484375*^9, 3.51207706253125*^9}, {
   3.5120771024375*^9, 3.5120772468125*^9}, {3.512077278125*^9, 
   3.512077376203125*^9}, {3.512078025171875*^9, 3.512078163203125*^9}, {
   3.51207820125*^9, 3.512078309953125*^9}, {3.51207835196875*^9, 
   3.512078353859375*^9}, {3.512078398921875*^9, 3.5120784256875*^9}, {
   3.51207845915625*^9, 3.512078459359375*^9}, {3.5120830345*^9, 
   3.512083105390625*^9}, {3.51208320346875*^9, 3.512083223609375*^9}, {
   3.512164123015625*^9, 3.51216414003125*^9}, {3.512166983609375*^9, 
   3.51216713253125*^9}, {3.512167227828125*^9, 3.512167450515625*^9}, {
   3.512167742640625*^9, 3.5121678030625*^9}, {3.51216786040625*^9, 
   3.512167891078125*^9}, {3.512168397015625*^9, 3.5121684260625*^9}, {
   3.5121685068125*^9, 3.51216853334375*^9}, {3.51216857640625*^9, 
   3.51216862403125*^9}, {3.512182105421875*^9, 3.512182137765625*^9}, {
   3.51838012259375*^9, 3.518380152796875*^9}, {3.518393408140625*^9, 
   3.518393445328125*^9}, {3.518396686453125*^9, 3.518396711703125*^9}, {
   3.518399410484375*^9, 3.51839945171875*^9}, {3.518401864046875*^9, 
   3.51840192815625*^9}, {3.5184034476875*^9, 3.518403566046875*^9}, {
   3.518404726171875*^9, 3.518404760796875*^9}, {3.518474875015625*^9, 
   3.518475140234375*^9}, {3.518481435125*^9, 3.518481489625*^9}, {
   3.518481720828125*^9, 3.518481738015625*^9}, {3.51848272434375*^9, 
   3.518482745703125*^9}, {3.51848279515625*^9, 3.51848281284375*^9}, {
   3.518482855828125*^9, 3.518482860796875*^9}, {3.51848361184375*^9, 
   3.51848361278125*^9}, {3.51848425053125*^9, 3.518484251515625*^9}, {
   3.518484313078125*^9, 3.51848432934375*^9}, {3.5184844099375*^9, 
   3.518484421640625*^9}, {3.6978402749018106`*^9, 3.6978404489846478`*^9}, {
   3.6978404858080573`*^9, 3.697840554512948*^9}, {3.697840619734026*^9, 
   3.6978406863973265`*^9}, {3.6978433416869383`*^9, 
   3.6978433428125725`*^9}, {3.6978433768538213`*^9, 
   3.6978434103352404`*^9}, {3.701629326792869*^9, 3.701629387630264*^9}, {
   3.7016294669517927`*^9, 3.7016294815467405`*^9}, {3.701630190713461*^9, 
   3.701630363511634*^9}, {3.7016305210346746`*^9, 3.7016307011000705`*^9}, {
   3.7016312965430293`*^9, 3.701631374726823*^9}, {3.7016325584870615`*^9, 
   3.701632578400305*^9}, {3.7016427358867016`*^9, 3.7016427988199697`*^9}, {
   3.70173525049928*^9, 3.7017352915365295`*^9}, {3.701735325878457*^9, 
   3.7017353683541436`*^9}, {3.7031837994247713`*^9, 
   3.7031839277337604`*^9}, {3.7031842881655407`*^9, 
   3.7031843179385056`*^9}, {3.7031858497977223`*^9, 
   3.7031858850637054`*^9}, {3.703187825982738*^9, 3.7031879396996956`*^9}, {
   3.7031891694970613`*^9, 3.703189200388039*^9}, {3.703189253529007*^9, 
   3.703189257463007*^9}, 3.7031893369599667`*^9, {3.7031896102688284`*^9, 
   3.703189668702813*^9}, {3.703189722718769*^9, 3.703189769677746*^9}, {
   3.7031901749521103`*^9, 3.7031901981604414`*^9}, {3.703190800210266*^9, 
   3.7031908064302864`*^9}, {3.70319118561563*^9, 3.703191338734056*^9}, {
   3.7031928138808827`*^9, 3.7031928813927283`*^9}, {3.703192981460233*^9, 
   3.7031930390666714`*^9}, {3.703193069074393*^9, 3.703193089468873*^9}, {
   3.703193139169263*^9, 3.703193302043074*^9}, {3.703193486606799*^9, 
   3.703193824167178*^9}, {3.703194261624133*^9, 3.703194261780244*^9}, {
   3.7031944873171425`*^9, 3.7031945168112555`*^9}, {3.7031949337763186`*^9, 
   3.703194937199616*^9}, {3.703277997115513*^9, 3.7032781120434246`*^9}, {
   3.7032783347598934`*^9, 3.7032783526709223`*^9}, {3.703278504456815*^9, 
   3.703278505519703*^9}}],

Cell[BoxData[
 GraphicsBox[{{}, {}, 
   {GrayLevel[0], LineBox[CompressedData["
1:eJwU2Hc8ll8bAHArIckqspWQZGY/576PvfcoUrb8KiMyK9kkK+QZRsiIlqxI
hCREGREhmVnJjkLvef/q8/14eO77Otc6CTt7W7jRUFFRBTNRUf3/3462JzRU
PkRYeLRXOaOIGn7MFGbKRm4KUum9mUYDe7wy2FSvEeFlRyppLXFa+Fn9wNEv
yOeevgsuc6SFg5xhQtd9ibDnug8HBmjhyI91MTY/IuR8Gjvh0EQDx179J/0M
uSfKP7BqlRpOJH5TNLxOhM9Cf741GaKCM46W2CxyQ7NLxB+qf/i8fJt2tD8R
mhwsfty/9Bf/SQ+MjwUQoQizeFZY3ha+PPTC6g2yStMPEWGNDXz9iai9fSAR
cijuZNRureBbtzNdtpHbo9/FM378ie9YsF7JCCJC3n21u3X6sziVaLSvfDAR
DhJnX6iGTuK029vB3cjnfVwGhie+4fSdXuGeIURolvmd0n1mEGd6MBnHdIMI
Zc5SOx/42Iuz+J5LKUbWK2eXUabtwtm1u4haN4kQz5xxYdRoxY9wazwYR9aq
Hg3SoG7Cjy5UF4XeIsIVFx2lJz9qcb6GU894Q4nwPyvQxvaiAhe6l1tVgywN
29oP/niKi7gerre+TYRbW579wy+KcDGl+JZV5MIfr0dCVfNwCaZ/H5LDiPC+
RPnWm9MUXGrUr08ynAjlwwlnlebTcLmy2a/tyAxtBU0Ltkm4QuSFCfcIIqxR
7b3yTzIWV7bpnaONJMI/UXtPV16H44STuiu5yHtQpm9a+QYOd+q2QBQR/su/
W6+xeh3X/CRDNYzM0G/xZOukD66TX7g/KBqd7/j5o5H7/sMN/HkOHY4hwqOT
bSmzV11wE73kI+XI4anaq0zqF3FzXjoB01girH8Xeysl7yxutRR0YhF5Io3T
wizSAj/X9FPyThwRtl33+sTJZYzbpzufEb1DhClXzC7sX9DBHS59UXuLbK5s
fVyIRwN3VjXSdIxH8cmW+btcQsDdDzYZ7CIn9+Rmb9Ur4pe/K1hQ7hKhXKCQ
axGHHO5ZUWqrlECEsrEnKmvfS+I+MYJOn5Hd5ls5Wn+J4tdt0z2uJRLhk1f2
DNsGx/AgSUYfliT0/R59UoPS/PiNf7cCHyN/57pFKtLlwkN7V0P1konwcc9w
oWwSOx5ReClmGtn1u0+l4N2DeEzQSGJEChEuqapGm4fsx+8Ymt8XvEeEixpW
vk7ZNHiCQGvWa2TjXZZrzt67WMqKaoFtKhEGddKw8cr9xtJbnj/eRJawT7Ga
UljFiESRirQ0ItT5YbXWELyIUS6TX8mkE2FstNRBZYkZLAewNHchhx6h6VKW
HMfyWSPbL98nwsTlVcGaG1+xosnf3fsziFCZnnHpvcVnrLT66mAB8vd2HXLf
gU/Y0zvjY+pElO9c7xgJme+xxrpyvkXkIPNVvZ/Xm7Den5G2GSQiXAu/HRZS
UYtNCVpnQDIRTtFlOS19Kcc2zUX75pHpL6wMad55jDFE/T50n0KEkjlFYzSs
BRhvdZsRnkmEh2cCvFNOZWNSs+Q7c8jLSV4nxCTvY5DnSmtaFhGa9i0cdahM
wiyMCLRYNnrfDRc1CfUYzC30IJxFbovb5H4mHIYFlX27mZqD8ofvCeboHojF
TzyvJTxA9cFZxs6z64NlcYZvziBXH5LM+VzhgT3TsZC/l0uExKd/nVN3nbDG
oOM+anlESOn8kPZP3Q7rK11/Mo2stGkV/eqMJTYz8m4uOR+dZ5IKzwMJI2yL
hSiq+hD1Qx352NwqLYxJ3cNlCvmTYcy0dTyG8fmp5CYVEKFw/RGNoxmKmFQh
06hyIXred/f6vJtkMPUvw0cnkW2H4/wjlsUxK8anNolFRPjw0iDtUs4xzF0t
NE2pGNWHMmH87zQvFuRp2j2OfEbUc0JqixO7+0DoYMIjItwuH+jXzjuE5fSs
6CuWEGFuSt5W+6/9WBnt25jvyIIp1Wl6p2mwZoX0t/GlRNhbd0EiruIv+HzJ
jUrhMYrvXoD4OakNMENWBGPIr6uL1e3gMtj+sD/kzhMi/CleW3yCfg4w7w1W
yz8lwlOCmvvZrSeBgEzp2igyY/QtHartUSDjfEMm7hmK51pC2EWzL0Aj3chT
7jkRfn32MkJOrhdYtfKXjiC7shG3em53gktbSzMxZUR4795s3CPXVhAi0Xhc
9gXqLy9HJa8VN4EE+3uOw8hDSac5iT/rQE6Sc3Z0Ocqnur/BPSerwYtG+a/S
FUSo699v7lr4ArSs0nF9Rb7rYtFWJvMEDIgMWEZVEuGqmNxfRmIRmLUpTpGq
IsJva2Im+07mgz9xQV2DyKwetwZuGmQD5jp9pshq1M/Zpp/plBOB4E8e3dMv
UT6ElC9uqKYBOcHFyC/ItcPCa4ymyUDLvL4xvAbNv7m8xhcpd4BNZNLuqVo0
X66057stRwGPKgfVAeS5NvJ/FfLhIOSHTGDYKyJMq66aJNjeBIlHaSol6ojw
CiUurs4zEOQa9i1/Rr7QSogMvOIHym8VnL79mgg/Ptq8OSHiA1qe+18+WY/y
5x5X482Fy+DLuE5xH7L7UbENzQh3MM/BPXWrgQgDKi4cHB5zBjvac0Lib1C8
F8M8bRocAEvQqwu9yNTPz7O0tNgBodK7lJuNaJ5yxx6Yz7cBciP2X0SbiJCs
IXxwUdYSaLNIcfYgPyLliBtbmIGb57cYfJqJsEgp4c1+ISNQ/qh5l+UtEb4T
975xzEAPzG4krD5FTtEZv1JGrw0ENM/+MGpB9Sju12CAaQCrFOGRBWQu+ugo
qjocxI8udMe/I8KSlzyxGo/UQKNE9buTrUT46qVgqe1JZbCJotWGPDXLe7Jc
TAFIvjN4fuk9Ee5mq0Q6p8gBZ/bDBfRtRNgvM09/11IGkBzGSIXI9+5sSRS8
lwQfn5QkarUT4S1HctyvKycB3R+/iElkIx8bzu0wUaCqiwVGdBCh/dejv59t
Hgc+6QxXhT+gegyjifJ9IwyKxnsdG5GFXq0ecn8gCEaksq0dOlH9XTp2W16N
D7DfvGSwh6wqtu9zrPpRoNcui2d3ofnXZbTHWnAEhB7ZkSd8JEKXhNN0yTac
oNKlVXwYmVz9JznChB3Ml6Xwh3xC+Uxf/HQ2ghUI7dmxH+1Gz9sc/5tm8CA4
a3hifw3yMf3UFZz+AEgi/fpr04Py+e/LTzTRDKBlunZ5A7ml/zy3jQE9+CMX
NZ3eS4RO9XtOFGM6IBNm8lW+D9VrmJSWdSwNcO/i/tSLTBPtWrd/hQpk8Uy+
vfaZCH/X/cs5zPSP0HvpaQ1rP+oH0vf2Jm7uEBiqAp8+R44dalT9JvuHgNFo
5JsMECGVauhwhPAW4bopM/EnMv13vTE17U1CadbA3YQv6H3DHz7XJK4Tvs/l
hp0aRPuTfnhhHPsa4YjSFf8O5KlxJa/75SsEoyiFy/8NEeEGs2j9Tb9lQkTP
v4sMX4nwpMpTSvLDJUKtQIdlMTJRIyjtY/oiQbT2IpgeJkJrLbwTUM0RUi3X
RI+PEuHTZ3Liy3QzhL2fsaxO31B9Uo5/UouZJFyO4/uTM0aE3NwLlu6e44SB
Yy8mR74ToZ+Z2b5CszGCRr12F88EEXoxRHbumI0Qnp39Wn1ukgixE8zLIS1D
BN5Vr9yMKSIMXk6whaQvhHVRkh/7D3S+J74fkRP9TOg836STNEeEnmsDZ9kf
9BBMNyueG64RYbeA1bPQkXZCb0oRN+MuOi/qsW58r53A+U2w6wc1Cd7bx5d1
creTYHOKHN5KT4KZshFN0ho9hN89/cMKjCQ4sG5ZNanTRyAFsSsWHiDBt6f5
29e+9hOUBU1TOFlIcJP+WNvw8SHC0Lu785GsJOgwmmg8ZzlK0PviTDPARoLT
szWK6QzfCdWzKjziHCRY+Uc7/Dl5nCDyh1UuhJMEqdI8khXdJgmpB2b1Ow+T
4Ccjs9sx16cJVPxvnAS4SJDeKLDgee8PgpdURrAPNwlue5md7EiYJ4zgnvea
j5LgK74EO/vynwQDc60STl4STDTwxBZKlwnUX6Wr6pEfMfetNzxbIdQ48za5
85Hg8K2w4PTWVYL3An3XIX4SjP+l+15wfY0gen11sAaZ23TTAKhsEEZ3Rqec
BEjQWDNgfIO4SUiPbl9mEiRBPPIKjGTfItAQcxkuCJEg0/igyGG3v4RawQRO
emESjL3o0vxcY5fg8yhQ6DmyuNX7sbO6/whisi6S546RoJ141AfdOirwrdZE
mfo4CZ4xktvhmqcG9zVUtUqReZX3/1WWowVGH06YWYqQYMXewrGd+3Tg1cjO
pcITJPjh39Uzg6/2g2tus34moiT45FRIYnc4IxBf6rv9G/k1t4uwss8BMBbw
5m6uGAk2uPC3vr9zEGT8KyXqi5PgMS5vb1LvIWAcl/FwFbnRabgiQ4wN0LFF
PM88ieIn1t2PR7AD32O2739KkOB/g9SDi8TD4ORjrb6MUyTI8JzJ2ciWC3yX
lxnDJUmQsNrk1qt5FBBf8y7MInd3ezcln+cFJtr7f987TYLXs2kDaAr5wb6P
qzRqUiQob+L1OYVdCLy2+cYyhTxRMB5R5SMMro+18yRKk2ByuVf/1q9j4JRH
laiiDAk6BzW5v0wTARPLuXJjyI5XTERLHUQBJTgBi5MlwUH6warls+LAnCbI
QFaOBJmzI3b4wiUAw10Xm6/IUXofOOF3SfCGw9Q5Up4E/163fbMVIg0CslS9
JM+Q4B7DUkvTKVlw+oRoSD9yqH6Ut3uDHJh6yhYTqkCCRbN12RrBZ0Cm4u49
MUUSDEgymc50VAQWb2azu5FXlFuHZYOVAaPe55JgJRLU//GfplGbKmjsflN1
TBn9/tnXix2WAATaPm76gByVebaJlw0CqYmMrusqJCjyVu/N1Wx1MH05Yohf
lQRbn2trzVhogqw1z+lWZNFckXZmRW0QSLQocVVDz2s5m0US1QUWakqeNAQS
VN7bif2qqw8kx3hlc5FLxtkWhnMMwf5Iqg0ASJDmjLq+rKwJmBCdrhlGfijG
sRgVYQZed7TfDMZIUHGh0zOX1QIQvZ5BLhzlo0JbeE2rJfBlT6OrQibaZdLt
K7EGxtWBbRYQ5X/B/KUzr88CcTv7hGXki19lTwXvswM0e9AsSZ0EI2uZZ0nx
9mA07wSnpAaKx1fvY7vmDqBGm2mwHTlTJ5PRRdYJpM4tZV7SJEGrLyz93hPO
wDOxz2GfFglygpnohEZXoCdbc/wh8o2fUVcfdLuD4/1ZP6A2ej+VGQM+7v/A
XlD442/Iaw8/tHFmXwGDfO7eN3VIsEvGfszA3QtUNBrI8+iSYFXY/Ov8eh+Q
5Cr9+yUyjb5Zm7yvL/Bg4Kyz1iNBdSdP+mjr60DzyVboGjJNM6N759UAIGA2
qnFPnwS1JUlpQ/VBYHutiV7agASh34SCuOkN8JlY1NGJLOdZ5LwuFgqeq91N
umxIglwXptvEH4WB+DFvCwYj1G+UXaXzPSKAW6TVkSLkLAO6Wm+7KADFVL5q
GpNgLt+Lv7KRMYDnA3/OOPI7rjlG+bk4sOFF43zbBPXfh8k/Q9Lugm72Hyf4
TUnwkrfx45k7SaC0+sPcK2QXNkXWvPkUEG1X9vScGQmucvXeLX+TChz30q9t
Info5u6VtKcDtfxghXRzEpxRAlblLERwROfitqwFCYYEE8cq7pPBypxG/Sfk
/hOShVfcs0Bnoli4pyXqP6s5qdF3HoBiWWbtA1YkmNc+TH0hKg9E9C8zlCDH
iz8OCwx8COyD+zt1rNH5ryR/lSooBEr8r1KmkB+42plcZHsE2JtyrCJsSNCP
uiHhZWspWHSN5BY6i+Lz2zp2tPMpeM/gMVKPXMr2yLopowzkPzHKPX+OBE2Y
3t58F1wObpnJum4j1/26jJHvV4Jz64fFibYkeFvP8BzfSjWQI/1ZOGNHgucT
TjcwpNeCg4Sx573IHwI4IEvsazA79tbP5zwJFr9KbF7pewOaIx8psdij/Nqu
hYPNTSBbLPHvY+TFV/dXLT+/BUEfrr3Rv4C+b9Vbw+lEK7D0ton8gSyg6BDR
X98GpDjUdKMvkmDCqsOHiKIPgOGl4IHjDiQ4lJtz+9zcRzBpR/epEfnWKcX9
LXo9oGFvNvWiI+oXnV7aX6z7ACm/y2YHmWzaN0L9sB/46ZTzUJxI0Ckt+pGu
8iAwmc/4puSM4m0b+aBcYBgo//zyZQKZN0Ows6n0GxBe5u5JdCFBa1ZGqivn
xgHTmm2HsivK/+jYieHcSbC+QXk7iZzUxO6lrTwDvm0Nv05yI0Gb1SIs9eQc
aPvLV63ijvoxFwOrUvgiKN+78HwKuV+5pKRKdBlkUj94lHwJzeOUJRoF01UQ
Rfc9T9WDBA/sClFffLsOvPYLZ04jS5kVklsTf4NzTM7pKf+R4Pyg7vHYV3+A
xsGHiWqXSdA9/uoF37N7QJJ1KmYGmVIYOSyhSo0d5jgRdu8KCYrJmsTl3aPF
9g67BxOukqDlCe5yXwI9Nstd7PsDuUU97I+PDiPWyzt7JdUTxfOAwPrxemas
TuCkG/BC+WKhzkd3jhUrEL58cRaZ+CQ98iqJHUsSeXw2zRvV54t8r9WTh7Eg
sUUzzAedVwbhrBI3N+YscdpgDvnqz4K+JB9ezOi0l2b6NbTPzF8fwDQEMQWZ
5wTclwR9GTjaXT8JYwLyywrzyJZzd9SEjUUwBkVZ6ft+JLhfW3rvywkxbFXZ
VxxeR593NeVocJfARtQqhBeQ917x0P8VkMJasXWeDH8SjGParNuWlsWeqytw
qgeQ4OdjJ29+ypHHSFoBBxeRV4o8r/lfUsQidF/SEwNJMGyMX/gIUQW7arD1
Tz0I9Zezk5E9BIBZG6tsLyJfS7xpRlcFMcwsZJUYTIL59yts7Y5qYuKWdQsa
Ieh9Lsd3Tw9oY+w2O1M/kXcTzeeG/uhhO+fAN9INVF/MeTOu6UbYzPnQL5o3
SXCj7lVaqJ0Z9unim+4lZFLNHP2FGgusxomqg3wLfV9tgsEFb2ss31X9rVYo
CU5axo10JZzDEi5FvP6FPF+tmEolZI8FXH5bRbmN9ilh8UYjfkfM0ZPuuXYY
CfKMLDP7Bzlj+j7aj5aR3xQUKZ0+7YbJ+cXkZYaj/aKn0WlFzwPjC3hP0Ykg
wTLnSFqj4SsYfTBD+gpyPh8/t9imN/brhn5iViR6PtcjW5xnfbHB0PgY3SgS
PJHE9zn1oD/WHP7h9iryf8MtevqSQdiTKObg7Gg0f6T7sljf3sDuxxr76sWg
/c36E6fs1G0sND7pyhpyysDxXSeLCMwj8ZNrTizqL9zfft1jicYsUlgv6seh
fnf1kfbLM3GYWpr52XXkFpBRerD/LiaSkWr24A4JHuLRMZGgTsFYyH36BvEk
KP11PzfPf6nYVian5gYy/tX1+6DUfWwix5qQe5cEJWTy7g47krDOvAwFwwSU
D+uDIV8OZWFVBV+kNpFvR73JThLLxVijRhlzEkmQdaOFFiblY1ddJqe0k9A+
d0Vxv495IdamMffmJ/J55rRU2duPMJFjvyj3k1H+/ON1bhJ7goVRb/iDFBK8
wJO59VOqDBv+/sdsGvmbM49nSmY5pthIJZl4jwTf17yb1HCvwlIf0O9XSEX7
0KuhKs/sGmwplHliBFlRKfVJhflrzOAie31UGgl6Zm+FnzBsxIoAN0kynQTH
dJWVyhubMWp+Ab/PyM2e6+LmGe8w+53jJjfvk+Dpv+c9er62YTXDJ0+KZJBg
cGhLl+mDToyzTpquE9m4JqWx/UY35kNRGPMjkuDIedlUwm4v1hms9oqXhPpX
rFyI0ng/Jm6rfv8tso+UlwGN0hAWpazrc4WM9sEql3491lFsjMvYkIOCzjM6
9lV943dM9beFaB3yOzn764Lmk1jGwDlql0wSVC0S/LepM4OtVl0cYcoiwdFs
m2Wu8jnM5L7ry3Lk7Xsdp/sKfmKl1y+n2mWToHDHzJ/TPCsYvZWPJ00OCV5x
m4nKeb2GOcsH6JUik75U6S+/38Tq2W8et3hAgtTKfyYzjP5g3Kvhe9vImawx
0w8u7GHXe2KH8nJRfRp/CEqKo8a7yxIr9fNIkEN03csU0uGSKWnJK8ifBDOM
J1z343He5MvkfBJU+Xw4wWf/AXzK5IG2+kMSDGTUWhxVO4RDqUKhOeTJRwsi
WczseObBx39TClB9W96o5RvlxDcXywaUC1G+BxN2lgS4cYvO6hffkSXmBqWZ
pnjxZ49fJ8QVoflT1n8qX0gIZ7rbfEmmGPXnLEnMtfgY7n65TWMQeeB8DKtZ
+gm8Wf8jf9gjEnSLOhhb8lscFzj5eUusBNVHXH2i2ZQkHszwte8T8plRz5Qj
NTL45x9jzwJL0f1i6dUNGzt5XOb99B3BxySoQZ4dKb2kiCcULbi+R+baenxf
aUUFn41ewb2foPujfVzeFBOGa7n95uF6ir7vV3P1rJs6nqu1u9GAbMfVS/EU
08J3jtP2uD9D+2SKcVeWrS5+lpbxCctz1M+YjEgUFkO8fIIlthqZ//KSUuh5
U5ylmdP5YhkJAp2Fg5ckLfDLeTyA/gUJ3n1gERbHZo23hglxP0P+q7PaUOd5
Dj/mKLpmXY72AVdGMXMre/wWLvlxFzmo/RppwtMRHxSQKymsIME0300ZkUMu
+Jk9pSjjSpTvIgoO0vzueMoocNhAprm/P7Kr5D988bWmanYVmg/HdK7Vt3vi
eln6h7Wr0TyTV0+mGFzDH94wXV5EFlw6YAo4r+PHAkwi77xE78vtyH7rSCCe
72N8RLQGzdOeH86ZiSG48BWjkmbkLBWMpuRuKJ7rZkhwqCXBCBHhQ52p4biQ
o8Gnv8hZUhdkRlSi8Ad2+s6kVyS4XK44JaIfiwtY622cqSPBmrdpUYd74vEc
U924HuTUe5dLPk8l4QIGOrxer1F9rFmcudh1D8/W0n7GVI/mbaDD28CYdJwP
11IvRtYumHlC/5SIZ6loftZsIEGls0U9+ywzcb4zGpe+I48N53U8SHyAZ0qp
/7n5hgS9Gaw9Z1XzcZ6TMPFoI8qfwLrvGZyFOOU4LlSN3PzfucCrbo9wHgGs
wqKJBKv9nx+x1XiCk7mBzi9k7fTHjGecy3BuDsLQ3WbUr/o0OvrpKnDSQbWr
4m9J8KRSk6MsbzXOzaD6rwX5yJl/X87U1eJEGpVUpxYS/H6NITziXz1+ZFfp
xB6yIX7eSzeqCc/4rVhDeYf2qWXlSqrbLfiRVQVDpVYUb7G7AzIMbfj9xTPf
+pAfVy/JxYNOnPOH/DWf92ifv6HQWJzXjaePy9EdbEM/57wy0pzfh3OMyBJL
kFOdBGWjCF/w1AEZCZ12EvyV19XCljSMs/dI108gv6mw7Yi48B2/90HK7HYH
itfucB29/yTO2np6kvcDCbZP7jvVK/QDT2mUDKhBfhcacWXTZwE/VHeK0boT
1csjM0qN4jKeVCWRtYJc/Pj2yZb9azhL2UnppC4SFJLhqzXi38QTS8WbJT6i
eW3/av3u+W2cuVDM+j0y9ZQOx0vyDp7wQHTW5RO6H/1iYH1Y9A9nppy4QdVN
gizaneme4tTwbroISzZyzAOnliQlGsiUfDxPpYcE6cVKl/pXaWD8nWNnBpCJ
EqvDVyxpIVOU8HvfXnR/a3n8lPocLbwTKmR3qA/tE8lrSRM0tJAhWPDnY2Q+
4ab6inM0MM5PIEzvM8rHLoGrBo7UkMGLn2P68///v0r6hMVxKhjrwVcU3k+C
2CGjspMXd3F6F14VgQF0nzaNbAAn/+AxF3g6XyED6vm2oE+bOP25ow5nv5Cg
ltLPvMrgNTzagnt1DdntfI/mZ6NlnM6YKzplkAQlv978/KxjHo/SPcJ9eogE
G+XangmXTuN0GocftyOTWP4rJ+qM45EETsz9KwkeVX575rfqME6jxNFDM4zy
88UhoT3Yj0fIsrs+QO6oyj3U6t+NU0uy/VYbQfevvwXvIm3a8TBR1vhB5C/b
OY97Pd7iVMKH+P1HUb91jyWn5dXjt3lZyti+kWCO896foeRqnMX/v6A65BUL
uTzv5jI862MLdBtD9+Xnfo5t3x/hEuJCjIe+o36/t/TuWGA+XhN+o6cGOe6F
26/3Xpm4zvAA2XkczUdtoQ0aj3S8/4ycM/MEuq9U2z3luJKEuyYlSlQjZ1xi
TntZG4Ov/phddZhE+9Tp6AMu9OF4mLpWHeMUilf9u1yBjGCcJfNBZAXyRtRM
5xEDPzxr/Y/hhWm0jzQ7mh6R9sRPmdhw7p9B9ehxpSVXzB1/VfxipAw5KuCB
5e/vjrge9cFCux+oPinXAt0/2eIDdh6edLMkeJxDvPJ+lyXuWvlW4RmyyfCv
hC+3TPDVg4J7Z+fQ/qS0zbOboIuHXQpppZ4nQZnW/S8bMA2cpak/6TGyUFu2
MactAc/mkT1rvYDy2fV9cDGHIi55PUHwH7JyMM9Dsqos/qrrx49HiyTY032Q
WPBLAtcT0yyz+In6r3dZyRfOE/hAWE7QDjIDU6dBdoQQ7vp1GxYtoX0y+3JO
38hRfFXemtHsFwn+eJzB+hXjxMMSy3q2kVdPUTnVPjqEH/pxgPJwGZ23P36T
p4oBz4GXnI1X0H39hFJwlRotLklplviN7M7Xa8E5tIu9WuNfy10lQdNEpX4P
9t+YnnFwncEaCV4fkxGKa1rBBoo+R64jZwpsiHrLLWCuVDJGOevIz/S7bGum
sFXbu5x6Gyg+ZftKWN3HsPCKmZEVZNHq2Q92j75grAc1CjM3UT/11mqeru3B
ctyzPbV/k6DX0wbO8isdmGTjlsIv5Mt3S+nWMt5ir45a7ZG2UD7KFJp0zL3G
9Pyet2pso+ej1tGzx6uwgU6m5EXklI2fKXr8zzFXUfezGX/Q/Ziso2JQXYSt
3W4ShH9RvY2+hr13crGIIb7ZOeTjqW3BlUwkjFU+qCxthwQ7ZaujuK/fw3IS
+oLALgnW2hkekLS8g0nOSKn/QDb/IthC7RCBvcLjGe/toXzssDy7UBKC6ZGn
e1T/oftrXnPmswt+2MAqpEwhW5i5GflJXMXcjLKck6jIkCmJja4t0hVbL/wt
oUxNhtTosvJj+QIW8c9ibRz5yE9OkDZtjbHaPqu7S0OGZ+7yyrgfNMNyyhmj
FGjJcMLDXmKQpItJMrsZjSGPy+yecnBVx+rcGjnv0JHhc28NW7tqFczgDe+o
3D4yXFzfPOTFKo8NcgcWjiBPuVVbfjgvibn79nrG0JNhSG0L7Yr4CWz9w2lF
mf1keOzETIvmM0Es4sSdvSFkbZrncckfuDC221OtkQxk+NdwqqJ2iQ1rWVPW
PcZIhkNLp87K5x7AAjwS3zci2x4uia48uw8THx3XdWAiw9fP9+8+vEOFfTVX
bNtFHhB8l5xbuQ0SWuP1sg6QYVt47W4R4zrA1MbaVJnJkKU52FjQ+hdYfi6v
P4R8XNFqdeXeLMgXiWsPPEiG79kqLLgsJ4EVeUT/CAsZut6R91u7+Q3Qs8h2
VCKfWD4rdFhwENRERBtYHiLDRz8avdeP94HLv4c6VpAFCF1LBwM/Ar6rUoYp
rGRYHhoi9NGsDXz8HvFBio0MTehOG9cEvAVh1l8Mu5D5bvbfX8bfALmOU51X
2MnQwW1E9ZZ4LZjCwoyYOMjw/sRAz3vTSpBR8bnzEXKl3MDLtWtlQE/8pLEu
Jxlqxp6/QqgsBX+ybnVNI7cFadfO1ReCJ2y9xlGHyXCp91eabGMeuBgj+vHY
ETLktXVb92fNBqx/Q0yakF/jKtZbw0TQ7P3powMXev9Yk7SKh2ng+tRx0z3k
wsUlt1yFFCBqG/Qpi5sMjwaeH+L5HA8GuzpN1Y6SIU82149ujRgQryHcPYTc
/P2FMlN0BCC89DcL4kHPJ+/4H9t0KFg61dF9hJcML/bM+PMOBIPcXAHzKuSG
qKXb7iX+wOKwX48lHxnaaA3nYwq+gC7+vfkq8tJSpOHWcy9Qvcfbm8KP4n9u
UuDD4n/Aw8/HQloA5WfdxsSndTfAM9vS24VsxfS69kSBM+i0P2p5VZAMGxUu
4aJ1DiC0x7OPSYgM6VXE3YLYzwMZnWbLEuTUZ20JimJnwcSrI591hcmQ00Ny
6/yQJUiXvmI1g/x85S89icUc6BS8+Rx1jAwHv/Ttu+lsDLa4Oa2PHydDLm6n
8L6L+qA00aO/CZnR++Rs1ro2sKept3YUIUP7hlsZJgc0AUsg28Aeso3tiFZM
EgSNC2422SfIMHGjdIf4lQB8HV8NqImS4TuSq+2ynAoQ6Wc5+xX5Yv7nhSss
imBA3+VLkBgZqkQuU6nYyoO4hpdnucRRPBRJiVU0skBVnnmwCvk01F5t3z4N
Fosdz1mdJMP87NCvO4ESIIevanAVuTpwQlvgqhgwu8doe0+CDA2WP+2zeycC
aOgvDkmfQv2j962mp/8xUBlSbvvx1P/zYcGJ4CME3H/Rf70qic5j60Tlhg0/
4HY9b3fgNMr/qisDbwk8oGPw+dcSZHo5/62ZCC5w05juvJ4UGSpttosl8R0G
Us3nhmeQ2WSPmTfssYPvik/PR0uToeBqbiWTEBtIfUw9clyGDHtuBz55scwC
qnd4sDfIQV0NNIaHmMFX4zO5drJk6CKu6TQQygj2coxpNpGXmEuZbyjsB8eW
3V3vyZHh5ku7oScS+4COelirpDwZXr2dqbNrQwsup5LF25D9LcrIaxXUIGmy
PN7lDBmmBPaOzatRgYoznYt7yGlji1/m+nYJg9HTJhQFMjw0eJwr0u8vYWdg
r0xBkQy9DjynsJtuE4TEuTl6kB/Rp+dsOvwmaAXL+l9VIkPAy4Ofz90geHQY
fNmvTIZZZJ9MwQPrhAReV5WHyMNUpIqGzFVC2dVbmZgKGV5jDvNXM1khfK7P
2B1CzusfiDgkuEzYYilz8FdF/YJTIUP5yBKBz7G9iVUN5Yebuz5BcJEAX0wc
f4LM9MRQRcNqnuBKsxOtS0DxyAwOXSqbJTwpkDIIBWRIGJySPt47TdjQcWKp
wshwofbkyWyPSQI2l9a7gJPhisE9OR+HcULM3daMY+pk+Hkvnf6F4Rjh4+lt
O1sNMgz+wCXzzH6EcKT7lGCKJhl+UnbhpxsZIhRx3ive1Ub9Kp6hgXuin6Bk
uyl9RY8MW2mcZgvXegn2pYdS6fXJUO/OWa9v53oJYX/F1/OQjcakbti39xDa
ss/XDBqg/FbyneVq7yacm2iEOsZkyKF/9I2ry0fCTfmv+ePINSw9Hjb1XYTc
qDW6WyZk+FEu+zNRpIswKyraXmGK4vuJUHiSu5MQdOWuubAFGTofTjk8G9FB
IK9bO+/YkOGBLg0u8QPthM6CD9sFZ1E/aKF6Cv61Efas1O8ZnyNDscsvAth3
2giuVZKNObZkGMW2LfLkUDtBJoBWQN2eDPfx6W8E5rQT2n6XDUU7kWFxrCFR
OKCT4Bh88X6HOxkWXQlc1eTsIWz9OWB+6Cr6Po/5bxsMA4SWuolnL7zIUJl2
3frH0yFCys1aZqtrZBjzQdf+wZVvhM2RArVCXzIk/XyU7FP8nWAPUi5v+pHh
vz9Uq44mE4Tm7BtkXX8yfPGureKg/BRBbM+9jRRAhiWl2y8vOcwQEi5a/J4L
JMPMk98ypMZmCasNQFQtGH3+7VCLQeMC4ZzgSeuEEPRzroEEVY5fhIbbnFGj
N9DzRL2g+uC/QliRjueNuUmGt5mVX/jHrRJEvv8rl7qFzm9p8tbZsjXC2RR/
gy/Idl23N/Bf64R4uDB+OxT1v8Twlyd1Nwn1y47B4rfRvOWLqsJe/SYs5w6w
9iAfWDCYGTHYJthQN+PHwsnwy5pwjNmnHcLTTpnkN8jn7ftp9wr3CHSkB9/s
I8hw7e/Qbz0zKmDnwiL1B/lB6pd6eidq8ELq1i1iJBkavvNKH46hAQx/FjrP
RKF82KEpT3lLCy6+s+PrRY6+9X6a++g+wGyvXMccQ4YjU3tyNlwMwFmsmKkU
+ca9sj8zLYygdvWwnW4sGTpe5bnEfP8AYG2IKplCvtnfQP8x/iBwv7O2FR5H
hk+fVu/cKDkE6q2c9QTvkKGUTDbn+T+sgFOoh/gaufZazH5VZXbQVP1M8Xc8
6g+WkYr5+w4D7gj+mPS7ZFh21ClFjHIEeBkn9MsmoHzsE5FeNeMG77j/inxC
tjIOZhc5zQP4pv67fjWRDKlEXtCfluMDvs8H3zImkaHQf/+Se10EQHuILkcx
soGtvg2fixAIYDtRPp5Mhm6SkhwbXMdB10ga9e0UNM8Nf0oP5YoAkUc05nz3
yHC+W3SjyEgUhPhdy61FzmT7caNMQBz0YN9/2aSierOYOpXNIwHEmUzxdWTl
pbtPfbUkQWh/fdK9NLTvtJ3rz8mVAv25kt+k0tF5p6hZUFNkgOTVzNOdyBjn
LvaPWg5EKDHd+u8+GR40aBnC78qDIZrgTvoMMtwKV2nbr6IAZD7+4C1Arta0
3b/KogRiyDZX1Imo/ixl5bdZVcCo67tX35Dza3YHwjXVwBmZM0w3SWRo7LA1
6fYYgPi/+bZHyWi/5HasoRKDYLyVraQaWSgqxy+XpA6UU8O2LCloP7F74TZ4
WhMkXfilu4JcdVagUHdeC0yLXyQmZaJ9xVp88lePDiCsd86cyiJD00Z7Ezin
B1LfqCm2I8dw15ULKxiCufjSaPdslJ+mZTu0dcYA2hztp80hQ1Yho4IAaAYy
hONE8pD7/jXYvGs1Bz8XN/2wB6gePetuCF+3BFo1bm+Hkd/sO9FaaGQNKJGf
2YNzybCei/fbmNVZsGKi6XwkD/W3JgvX0Xu2QI+n/EUFMp10d7Aqoz3ImRai
Ns8nQyfGgD+yTRfBRlmy2RLyvvd6n85+dwRGN/ce3H1IhmantwTKY51Bvq7n
L/ECMmQ+JKS2ZOcKttlHsFbkygz9f50X3YHZN4Mkl0LUb2kidokkD1BUUjtK
VYTOe3vYRpblCti9Ln46B3mknTHwRKsnsILEm2rFaF5Q9gLGXHxA6QH6zkFk
c/05q6SDvoD6y3XegEdonie3exZO+QF3apgrVILiPykzeY0vAHSeOnDiA7L3
OyXu2owgIGczUOJfiubTV0py2vkbgBSWJyX0mAw1FrQeCVwPBXulVys6kCum
0+VMN8KAS7+Ssv8TMnzmkTtoPh0B2v7R1As+RftM+6vRTNZoICXxUb0DOWrf
TmJMaCxItyK3Xn+G7hdBwa3nleLBdqiroeBzlE/vXJL8tRLBxRLp7nZkv6Z/
v2XOpYCWvj9W18tQfBK9+6I1U4HE3rshgRdkuN03ILp+OR0ki9+72I48Zf3N
/chABli3sJ/0K0fzPWk2ICqRDOxuiXkIVJCh7pRX6AYlCzQWry62IQuZQakK
ulxworf+ml8lqp/lrWf5q3kgfiduk78Kzfs95m1zgQKwLGp1ow2ZnG5DeZlc
BGzMBan8qsnwVNK40KBpCai7MR/F/5IMO/bTV897PAFCRVWMbcjPr5E7Imae
g5jusCTfGjK8XJD4bmz+BVj8Y8jBX4vOkz50s/FYJTA/wUV6jyy1wnHM+mE1
qDad4PN9RYayFgoq0gG1gC/kaR5fHRlymw2vSxa9BhEFQaLvkYlBUyq9go3g
x0fNx9deo/3IelXISLwZGG2zyPDVo3q3orILvt4Cyo9/rWxF3pG51et68D3g
NilUudZAhrRFAlPWu+3gVpBPA+8btJ9xmQbvmHaBiXw1zVbk24tRdeZ3uoFe
F32bTyPa985QSSiU9oJnv3uMeJtQv7jj7afJ0Q84jmX3vENe+ahnovfxCwgy
8rDxaSZDuWVB1SszX8G3APlhnreoH3YJlTh6fANaeXsO75C5h3L5zWXHQcmH
9invFtQfQ1/d+eI7CVg20//jeYfum03CdRI0M+C6kONSC3KzsUAs7fws+Gpw
ys+7lQx94xUrshQXAe6/+fvoe1S/Syby8xu/QMGDppstyITI/5QXeVcBU0cC
tXcb+nw15mYQuw581s/GHG1H+2LqqJWP7m/QL3D8QAvyHGOgg7LHH6Cqv5Ts
1UGGCUnUR0//3gW5frWcRz+g9xu+szlJTY3R50SR3yL3DPYGjpjSYlfaTAW8
OtH+qM2Ul/VrH9a9yvOQuwv1Xzf37spFBkyRf0bsLbLuk1R/BytmLEv3xRPP
j2S4bHL++RgPK0bte1OW+xOa/2PZeRzm7Jh7lm51M/LrSwu/qwY4sc5WdjXP
bjJUfFZhI/ySC5NbGX3D1YP25Zvmozb/eDAib4lWM7KwM3aT0CCA7Whfb7/a
i/K7jN3UN0IYc/bBTbj60N8fL9DxWTuOqQZ+qmxAnjnwpcX5uSjGFurA6/4Z
ze+cqWMiXSex2ahf4Qf7UT6or+7LsjuNNd69PVuJ/JLk/2+oQgYjpR4ytR9A
/Sw9xcWcVh7zIT+oov2CzucbtBAuUsD0cqX5HiMLtH02U32kjAkWv4mwGCTD
vcEoTX0uArb51HRuGzmt1NDvJjXEPlaOmeYNofOuz4/OwTSwojrvar2vZFj3
+FmcVZcWFtr8j28ZmWOR7tF/tbqYTXtyJHEY9Rt+pRcurIbY6W7BeWwEve/j
7M6WcROM7stzsxnkooiS+McPzLGRUfxl4igZlj6mbmsSsMIqpz7xK3xD/flQ
BP/wtg12d8EhagS5Y4s+0wOzw5xXf81HjqH9wkG6ePDvBUx1+7b5qe8on6OK
C1eEnTB2KtaaXuTdgAf01+67YPP0uQIh48hz9Yk8ru5Y80GZaOEJMuxS/Tl/
PvM/jMzZuNCGXMw6G/PQwBPz4TWz8JlE+5lN8c+BJh9M79j3Gq4pdB8952jg
fdoPEzrpI/gG2SatsrhvzR/bkqaKcZ9G/Vlfg/b2sWCsWzFl8eAMqm+iW89q
202sGAhZViGzLtOPRtwMw0K1ymrtf5DhNEPGmQeTEZiNIRSimyXD+K4c8ZzC
aEzKojvmMfJd5nQt7u44bJ+t40+LOVQ/0dH5lb4J2IjDsuUfZJHjXhWvTVOw
SvewV3nz6PNv7lumV6ViCZ6swvoLZJibfa2/P+A+5no9N3YZuWj+pJNuHgkj
3JBZIi6ifgMkT7RpZWEcEY1W+E8y/GnTFtCjkovNx5nVzSCfWjFqDcjLx5qT
vwsnLaH7nuFo/A23QoyS4ROn8AvtX3qNOZNpjzDfbKpfI8gKtgbvBwlPMIOC
FOuoZTLk+yQ1dVulDBN+LPT61Ao6/xxZh5+F5djWi7JjfchBPnmX+X2qsO4a
eCdkFe1XB9omnYpqsEdvun8Jr6H7ffGTbXXb19jtVkebdmTD8m3WOeNGzKZr
+bXPOhlKeq8vMjc3Y1Kfw45zb5ChNoXuRcv9dxj9MGv8G+Tlx+Tdxi9t2Oh4
7rL7JsqfD4vt26ROrHJW5izLbzIsz+zojQroxhJ+NdZXIR8wan5muNGLuW6a
iVzYQv2C/7XobH8/prb7PZ5umwwnm5VpbogNYex011YeI8t3VYqF/x3B5pmo
z1n+IUOPqlmToxXfsWa2ew1/kEHgUeMgfBKjcAufyP+L5pVLXISzzAzmK/ji
rv4O2u+v5vLfuD+H6Yuqry4jH1koPTEU9hPT0utgTdxFPy+k/b43tIzBy5bS
J/fIkLHmPFsPXMPUEkaM3yEnm4XWH6baxBSfuV11+keGcQPqdvki25hc91L8
LvIDqbQfkvU72OnVwBIyFQW6z5Ac9D2pcHFO6jYFagr8ZXR5jbONBhdRjJ/p
QVbI8VQ7FLIPFzzHsc+LhgKfpAmtLiUz4DwhWceZaCkwRk9UWJ+bGT+SdUKj
CDnSQnFrgY0VZ2t45qhBR4GW6bI0M87sOPN3pdvfkNNGX1IdZjqMM9A0ZYfs
o8DAg3J0vJzcOK2Iwesj9BToeMvxYWAyL76n3fe1HPn51fe0nxIE8T+X7LdN
9lMgs8bBluxDx/CNO9NcC8jXnt7+bv1MBF9+7KUYy0CB24d7gNhzMXyx67fV
cUYKbJTRuxMrdAr/8SvM7w1yz/QwgZ1DGp9gY0o9z0SBj7z2B/3slMW/yaeV
/UbO5mhmdnc7gw9Z831KO0CBia+dOOMdlPDPgYU/pZkpcC752/2edlW8myzF
3InMDqlbRysx/EPdSwmPgxTYlZKlMENWx1tHoT4dCwUulyzvGkpp4c3/2i/l
Il+b/q2sKaKL1wtbxhAOUaDTE/UUq3gDvEZzpGAQmT8gkVf5mgle6eb29jor
BWoM3dY8HGCOl8UujbOyUWBp0ZPqYgYr/HFJINVT5Oin/uFsuzZ40QcqQX12
CjxkXdCy52SH5/+8A6aRc/vnXlrrXcSzD3HYh3NQ4Nt+T6f3Tk44STYrhJ+T
Aou16k0Obrjg6ZYnyLXIcu/P/bc4744n+z97aX2YAjn+5lWbWVzG44lKAyvI
d8tPJfkSvPCY2sb1xCMUaN/u9ot88RoePqzPIcFFgcK5j263bvjhN3d7ZVuR
LXwqf+5bCcCDBO3NnLnReeQJ+FQ6hOB+6tNee8iFl+jGKZahuJeLVyLlKAUy
8Ru8K/UJxy9H/36syEOBi1b3K9xZo3C34rCOXmSxmuD3k0diccd2xjkvXgr8
/P18lW56PG6/kLr/AB8F1mr8fOqYmYSfPcgnWoz8BLugdijvHm4hXailyU+B
/57TfmUzT8dNzKVcxpBt2/SCX10l4vp+L8NvCFDgTHC2StG+TFzrPszlEqTA
9Vt5HxJlHuDwZXtDBXIm7S/DFZp8XG3IYtRUiAJfu1I16fYU4Ip/h/8uIJ/4
+Fbej/MRLsfvxhMnjOKtILwz8f0xfhpfUhY5ht5npqU0XKwMF3cKPNuIvLnr
f4G1oRwXiaQKsD9OgZqeVbNN76pwwcI76VvIJ30vHJ+3rMUlRL1n80QosMkr
ERpN1+Nniq0IhicokAa01+w8bcIxcdWUdeQyE7dbEhstuF6J4FS2KAV+pHv8
MPZHG24hsU9ZV4wCLwaL7md70oXbP56/u4z8WiQgILG2B3eX7B4ji1Pg/QnO
P/sJ/bjP0yp5zZMUKFGXPHo1fAgPkcqMXUTuj1up5qz8hkc9Dxu+L0GBKb4v
QWf4BJ4k4y6Nn6LAVKVYxQdmMzj5hWHkLDL+906E3Mg8XiAn++WeJAV+zYzl
t+Vexp9VHDmldpoCnec2E54dX8NrzuyETiGLcEve+3trE2+uGu9NlKLA01+T
497T/ME7Fd+LKklTYEj0/kMeN3fxgZdPQr4jx1XQ+k1bU8Hvyqkf78hQ4BiP
LtW1Umo4Xxt4TF6WAoO6f/dSFdLAddULASPIymAi/royLdyr0+iIlkOfv7x4
wd6RFjIAcQFpeQq8lep+X0mAFnI0HPQdRP4XNb0gHkgDBfC1d+FnKLA5pYVF
z48aijcOHj2lQIH+3uVabgJUUE69wfMzcr+9tJ8D+y5OaH7YdEsR1dNpXO1r
6jauo3nnsJgSBVI1PKlrWd7AzVq8/utGHtRWTOR3WMXttK3qg5VRf7nwzSCc
Ywl3bVVhO65CgSToQOctOIt76Qq6dSILpMvdCaGZxIPa6Gr9VSkwVtfXVD16
FI/Qn2cWVKNA+vyjAlaFA3hixyfHNuT/3meL3DjTg5MMqyqvEVC/GLzFYrTa
jud3Uhh4AQU+9ZUf33f9Lf7EOMy+BfmXd2LQHeZ6vPqjW5knRoHvw70KGnOr
8EZTQzounAJDw5KXnDnK8I5umXONyFVuOQ6J48X4Z/MjT/6DFLjjKXshuz4P
/9b79x+7OgVym8sypDtR8FnLccvXyM5MyRe/F6Thq59bi9000N/zGsxWNkvE
d6yf/GXRpMBnlZ5z5MVofP+Xe6Y1yKuL5X9DroXh7OcCHzppUWC6f3RLWn0Q
zjdk/5tJG82bB5a41RNfXNROw7AS2cljXPyF3lVcZljswQUdCjRnEG/YDHXD
Ve0PrtHrovliEHBPzM0R1xpd1SlDXhCMkeA5aoubXByk2OpRoNZOp8ofHUv8
3Fj9Eo0+BXrX1P3nV22MOzs+1HiCrCokyjGypYNfHY/LsDagwN4t82sXutXx
AGev+T1kjpyg30cq1fDwSUvskSGaLy6vb+0RFfAEV5VUcyMK/HBg4UfpqAye
MS0w8wfZdv6udo6LBJ7rTqdaYIzizccXL/hYBC/9MZdobEKBa6aXpovkhPDB
yDbyAjKH1wF2iY9HcXqh4sI7phTYVm8U33qXEz/zOvqFmBkFhrUzO+WcZcWd
z7nWv0MOvT7Oz7zBiKesa7S7mKN+G/etwzyVDm9IEe6ntkDz/V/cgwoNKnxR
kmr8AXJPILMFe+42drT92yKwpMB7Lnym7gLrmI5b/dYw8vli/gN1Ab+w69RZ
dCFWaH+IV1eYCp3F8rNDWLmtUb59fn0t5u8E1q1iy1eNvM6s35CmO4rt9SuJ
W9lQIJ/dpeH2oAFM0vfImVVk7FidF7NED2bHsoGnnEX9n6FcVfdoBxZX2mco
dY4C7Up6Gk83vcWqdcrPdiLfsZGSjGqrx6YmUlwu26L82h1kvHSxGmO/7e3N
YId+/4Cg30hDGQZ5TW4UIRt8tAx7QFWCeb2UjNU6j/qp2AFl3wf5WJblgbQJ
5KM89pQLLzKxjl9zOWH2aJ4t/xk1TknHtu62lQpcQPH10DTrj0zCRMWLq18j
09wx8KLOj8GsWqKb7S5S4ESlEk1xexgW4ej6cQtZTO7Nw3PzQVjZjsbXDAcK
9IglvtwJ88W+kYRnzjhSoKj3+evfIq9gzApUq73Iiy2fDT1vumKqPd92fZxQ
P507JgySLmKXPOsZDzlTINl4eT74sw2Wzph1+Cmyzjsy/o7LHGsuDBE2dKFA
8Ocp32SRPrasbnt6DvnDy4YLmoaamMA3JZVYVwoc8l06QOEGmFHIEe0TbhQ4
OXeXem1PAQs5smH2FvnzL+lt/IkM9qi8z97JnQIfa8tZ+5w7iQ2YlHv8Qx7f
cCzPMD+O0S2kXM++hN6nVFL5VRw/JhfrHabmQYEdGhWBrAVHMMfjJglDyA+l
w0m4BxuW9EaSFPgfBV56UsfvN8iEvT5/oODwZQqUjhj8zPiWDpv/Pfe8Arnk
rDHVWx4qjDu9rc78Cppf/NyXpli2gY5M8ftfyMfix8lxiWvgemd0X+JVFO8Y
BYVByhLI93AdO+WJzkOAyXly3yzoptNcaEdWSLOjyZibAHu5wr8veVHg/CVe
q8rRUSAJqGjpvdH5rnsGlhV9AXZD31gKkDuqtcza2npBnH89j4YPBWa9P/Xf
m8UuUMWWJfodmQ8faW348R5MPA2RC71Gga4ihwkfRd8CVgNbjM+XAk1VPuxT
am0A2IySwStkr71H7559qAFXI47YnPND+y1cHFxnqAQUgQ2nTeRYc9P1EbUy
0PaqzzP9OgWe+XADS3MqBZs25cFy/mj/q74lUhdaCETWUqK7kUVEYnhnkvOA
09KH1hsBFPjykMNcn3EWyJmjZxALpEC3OzkpweMZ4OuUun4vci/ns7M8SamA
6/vN+FtBqD9/OYyZyyQBq+GXH8SDKfAgbeXi9fw4kDKwyvwZeeL3HRE2iSjQ
1XPa5HYIBX6hvkbWTgoDTF0eyRI30Lz7T0+3RusG0G172N2PfItQEigREwCi
3n5jC7+J6p39+F3REl/Q2HDUUvIWen7eAMIOjTfYrbVK/4J8RrjfQmTwP6Ba
ldwfEUqBSQ5Fne/JbiCgrOOI1G00Dx3kw0R5nUHF433nhpANS8u43/tcBMtF
kBwVRoEtrY/Wz5fYgtP5N75Kh6N9plYuOvuFNbicXc07jBxAO294wNUCFJFW
7GMiUH/O855O1DIFk2mSObKRqP8EeQ+bFxsAoeRLYyPIon5c1bBNB9jH5wvF
RVGg2oFHG5kxmoAcPeokH02BBZdHzme+h2AgjPvhN+SZpX+VqfMEwHHTcupO
DAWy0IuqyP9VBmaBSScUYtG+m2Oue/6hAkjwbXf/jlzw8R3zzQ450O5J9+hu
HAVe5aCtV7eXAfT/4XOKd9A+Ly/DnZMsCTRcQyQmkIOHx9fU9sTBbYeqK4nx
KN6nfvLuLp4Ar+2WnyjfRfNreb/heb3jYNv61NIksn7OpvnePyGgaO4unZyA
6nuZWObALAB8jfJ8VBMp8GbV743uHB7wXHfkxTTyH8LuzsRDLrCowbWWkoTO
/+uOv9SBw0AcszhDSKZAtrNx5r2t7MBNJdH/BzJVgAM30wdWkH+mrTo1hfI/
ius7nurvjwO4nRBCspK9V6WM7vl8jhGSvZJQISEyskMZISoz4d7bl4yolDIi
smeUkT0KkRGysul3fn8+H9z7uZ9z3uf9fh0oY3B4/jUvM/ghT70JEtJhyga3
tfMhRsAnjanMIk8WYlkN1vTAUiwgMDkR5alAiiMWe7TgiWBxBZ6E3kej1zV4
khp08/3ZnUM+qXixju8gFWDmksJSktH9bl9p1MaeAlxgv35X7QnqN/lxS5SD
e4Ro5oyaeeSnuq2ljmCH0HhwmDI1JR1Kh0dsDsxuEqhoOTU0nqbDxdrXgpm9
6wSMwjhiEfnm02xr+a01wp2d2Ma0VHQfav/ntqy/Sihbb6I7l4b2K9FhVe7r
MmFtmVJnCfknWYzit/cS4cQC4QExHeVfBaqg5DuLhFszfp+1iCgPmW6VbZ2f
J8x8X9Ajk1Bejsq62Rk2Q7jWa9+xSkbzgTHwJ5vTFGGobdBY9790mJv7+4t7
/wTBrM6wJyMjHVLqBT4SKR0jvPc05FnOROdj9Sx9/MIogVXQ8KpaFqonI6u9
9L0hwq1Og9yEbDTfngMml/ABQttdg/nxHHR/PtsptuvSR4j8ru8flofyqEqe
yUmhbwR1oE8j/CodPj/VJCjW0Eko277A51CI+lt+Qa5JYxtBvkxXMackHVKz
M2e9028lfI/TvahfivaPLfXzinQr4eEN3cC/yDMiq2Ua7K2EOU7dmnNlqJ/q
M1Le3G0h5Pqc1/v1EeXPNdt1cKaVwHdKx0G8Br3/NcAfZdRGSFrSCnJqRPc5
dT3GDopOAsObc8n5n9PhuRqvX5hcD8EsQJLi2Jd0SCPbqMt7oJ/wTPOQa3wH
6he3s2PY84cIMyzL/dTdaJ5FPnhXqP+DcGq4R8OvJx0+nLzzQitzgjBQ07RV
2JsOCTe44y64TRJCcsvezvWh/N6+Y+Dg/4sg/PDldZGBdNi+5kIQbZ8htHiS
eG0HUX+9f7+8/vZvgtvFx11Ph9IhbeDjU3ZBiwQ2cC+qazgdLvTP+ZRsLxE+
CHkBxtF0+N7z8PmQzRWCNb3Dqub3dHg3s1PujPpfgtyO9ddx5BrpOi+HqHUC
5aJ5fsgPlL8F5Zk9JzcIPWMGEbxjKB/J9RnqXt4i5H7TvlKGvJdH23twcZsQ
0ARVzcfR/s9Xxm8+2yXolascWUGOSipSSvLYJyw/k26T/onmYb5jjTukBA0J
IrktyGEabZ9G7ahASsSx0OuTKG/xMZ7oJlIDZz9Oa6opdJ//+djzzAINILiw
KP2HbG2q4yxwiQ4w29CzEX6h9VQ79aNv/AAYN6RcGECml8lU6HtwEESeXn3O
NpMO45qjotvVDwFLifngt8iBzHc/bV1iAdK8U5Z6s+mwbPdLmfdXVrB/6Pup
WeS/nKUlVQfYQCdFP3PkHJo/c8uF21bs4Plqx6zQb/Q8I16poM8cwOdXS0M1
sgJxz7XDkhPwtH8M3JpH+ZB5CVwe5QbzVUXmKQvp0KVHIn9/kBdUv3utcGoR
3Q9pTVQsqfhBYnYOYyfyakeGpoqsAHB4+uyX6x/Uf4P5q21vCwKlmKe1B5fQ
/D0waM7UJwQYguNJuchHZqyc/1wUASPuD/w0ltPh1oKewdaOKHhrF2Yyhow1
frrk2CgO4ov77WJW0P19bb7t409J4EUne1txFe3XYjjLGSUZYGoZFv4dWcfu
CObUKAcUX/YnRa+lw9K0CmX8swLg3JXJPvk3HXISXV1emp8EG/phxSPIc4SF
W430imDgv/6GyHX0Pi5fN9unT4OPyzK9ChvpUJRG5ZrfhhIgaYRNDSHf+kb4
TgVUQfCT/r8Rm+nQzUPD81wVAdhOy9DJb6XDousPGqpCcQBVwjgHkT9t1/NY
aKsBodh+sfDtdHj8D2d+3Lo6oB6VUZLdSYdNPBOxjN80waRcmHY/spiMltjX
cS3QdK//YuhuOrxCMn/tIXEe5HXLOEnvpUOPW1T0pwougAciYf69yAOqFess
fgbAxbc/+u4+Wq/f4j2zTUZAr0UmTfJfOrToT0/lCTYBsjxh+d+QV+IiUrbs
zACza395MAURxksq7G0FW4ClTzKfxSmJEBLcqU/3WIIulrChLmSNmqOXQlwv
g/fX+ufuUBFhNI+Swh0DW5BcJLMjSk2EIyOyPLa1V4EPbRhjJ3Ll+Xkntwd2
wOJiP28gDREelto99iXCASjny8iI0BKhxaGNi5HljoB7J5TwFfmsUHqtrZwz
2Nbr1/OnI8I0DbLh0txNMPJMxkboABG+iGU43LBxC1Qthbq1I/eIygJleU/w
n3p/sC89Ed4PH+oc5bgN7iXLPBY4SIRqp522xk76ALtfoc8+IweyJG+xxvsB
DeX+N94MRFgzxT7BqRgIRGJkqvkZ0e/j1ktOEA8GdCOhHS3IF/lcKnhU74Fp
2f4fXkxEeGvqjaw/WxhouSuzxHeICC85xbMfFI4AL7tCKZqRs3MCPT95RYJY
4X5WT2Yi3BSK9btx8AFw9ZER5GUhwu5aXa7BP7HAoDn0RCNyUyV/Cq1CHJDn
7ldzZ0XrD4Vak1wSAOtNGRPuw0ToGFl/bN0nCaxUhtrVI1f63pEwqX0Cepj7
vdzYiJDi2ZGfn8xSQclVmfCj7EToqVEcYK1CBCnvQ5NqkQ1s7sqFBTwD/jT9
WTc50PpdKYm/xZoJrCxkio8cIUI3EmOvMX8WOJsX2lCNnFajdH/SLQfwbff1
OHMSofWc/RvSgTywf0Fmiv0oEf6uxsaY/74EY+TQv5+QHT181znU3oDaP320
TlxEqF6kcHxvpxA8V5PhZOMmwlOLeyN97EUgIilUrBI59lj4mz33EnB9qu+M
Iw8RRojbZDhylwEtJRltVl4ipOV13lDlqQASD0IvfkRO+HokiiqkChwc7rvh
wEeEbO2V27MStYBZR1SB+hgRSijpsXlI1wOOktubmcgdIafoeFwbAbdQXQ3k
J8Kn6W4bxJVmwB/H+uAHMr2msVh282cgvGtrHHKcCD9SNhjtrH0BEs4F3McE
iDA/mPtlT10nkO3bGa9AltOrM2Gp7wYnNXRfWgmi70uLeX6CqhcoFaZ6bSH3
8ZT8FY3uB4Rj06qpQkRoRR8qNGwzBNRjTlMrCROh7a5PquOjUaC9Ed7Wi7xW
33r/SMIY0HPoTvIWIUKa/FsiYckTwKRLwJpdFP0/9avbhIFJcBFzF3mPfHoz
1ijAYRpYv/o0bySG6tlJgP+u+hy4xsVU8gdZeO0l7eegBeB43yr4sTgRJr3U
fZgetwRuruSdk5UgwquXb99NJq4Ajysbh9qROx8ZB87MrgGf9nN9LpKoHjU/
BEiHb4BAleRnB6WI8H2TJhWH5za4lzvhmIf8z0dsIaNqD9xnPyGvLU2EJLrD
VUKVFFjMvbsbU8gKe/kfDvVRYfELX6ojZND+1YVuHjpNiz2x4osWlkXr29Mj
ojBxAEtvdjGqQ548dbSsZJoB+0+xnOuaHKpP1dgBzJgZy848MP4PeY3559ru
kcNYPrNF/jN5tJ8Hb/a6arBjb+5kewIFIuxNaXZwLj+CFc2sqIwgvz78cTs+
lAsrM1ejunMCrf+GWNeXXF7sU13cZ+6TqN506lzCTx/H6uS/J5YhP9xNFxon
C2LNJJnLF0+h/uMSYF07KYy1H7wjvI4cJx5I4+0vhnX7tv5OViTCN0GVDlr2
klj/z6PFp06j8/nHdGO+UAYbMXIM6kZ2m6cPtVJSwCY+FWt6niHCm9Am4bv5
SWxaivoQqxIRTg+E/0yvVMTmnxr3vkGuqP910dxHCVumySDrKxPhuPB3e+lY
VWzdc/H6PHKLVt5ELQOG7XwnyMWqEKHYYesuQKmGUejFrkuqEuG9qoDuy2oa
GG35YFUL8hS/CztTxzmMQUwi6sZZ1M+Mb47MFutgLEm+hnQEItSXCZmh/3cB
46BoPJqDzJgghEtVGGLcbuxjGoAIWc1LtYN2jTH+oWt5E8i3nx6JF7tuholo
F3qEYkQ4u+6oUy14EZMs3lcWwFE9rEGXUWCFyQnqU1YjU52sovrQZIMpPia2
2kAidJ7K2S6Yuoqp7Mwm7CL/G0hPCpKzxzAnZSuiGjqvirE5ic3XMY3eSCFV
ddQff1+y5Kt0wnTUe+cGkPellwYGuFwx/bfCRX4aRBizZNViOu+OmfB53eHU
JMLH5RT+ScJeWOv1+6LvkX9USD0ejffG4NvUDv1zRCikxD0UYOKHlW2+CphF
FmH13fh3OxCTV68Wvq9FhAEKqVrZVCFYbmz3FwFtIiSoVm6V0YVi/L1TfpXI
DGwfSU0m4dgT/i1BSx0i1DbZiMb/3MeYnJjaV5GHt2u/nZuOxsLfHfeNO4/m
T1Tlwxjth9j29kkBaV0ivKbMeUSDJR7z0tT63IRspZMYao0lYrOPLnnbXSDC
/4IU7wV+TMau9rvy7yNfBv9+Wz5+ig0I3GtJ0yPCM942r880pWOGLklep/WJ
MGV9opbJ4xnWVJTL14VcE1JG+qWfiaELeZOrARFWpcg/6S3Iwoq1vnjQGxLh
UG9A1Bm7XEwmfownGzlc4f2dKd98LGtwtQE3IsI/ISPibluvMR7hA+7DyIvr
xnrPgwqxRFcebj9jtL6xqWMMDe+xg6Wy9Wwm6PPjP/gP2JRg9/5BtzfI0/TP
Jo6ZlmEbOmZHdU3R+fmwtR9YVIHdSrxRO4WcyF7XI/2oGvs1HHgz1IwII53t
Lr3frMVsRB8fOWZOhCGczSIzAQ1Yz63M6jLkrw/XzX3MmzG9smJnMwsiLHIt
bFJM/YzVU7awLyGn33rWP2j0FVO9MPwp9iLqf41Fbjw6Xdi75MUb4pZEWEio
qaop/oZJfKdkq0eu6ZMxuBrQh2WIH6m0vYTq8RpbVtzzQeyop4TjNvLbm5n2
pdgo9vjjWdYUKyKsjiq5J/F2DKOjMfx44jKaRwwJEscZfmLB+nYOX5Afc1mp
M1VMYWspPszO1mje6ksS9b/OYDfHostobIjQSDBShclkHpuQJNllILtyGlfj
0kuY1e23TARb1E9N/3Ec81vBuirrSvuR1xfML6sd/Yvp0PVdvX2FCLc+vro6
cnQTqzGcZWC5SoS1vx2LJiN3MKW03eKXyAbPbVysvP9hbyZYrmhdI8J3gqu/
zm9R4qIywgcnkI/pChboxtLgJJ8zRcF2RNi+oed4NugAzlF93obbHvWncseU
34MMeCy9zYESZPqIYvoTxcw4lYnHOyMHIizVMZNJf3wYDySGX55HTm5NvDXJ
wYEvT6bQRl9H9XHzYe/MJifuJPfyrbAj6s98St+sdHjwH36fLlUjswobea2w
8eMWtZ3Ul2+g+Tx+4K71aUH8K8NkwTpyraBZvMJ7Yfyc2cbFRCc0bwqbufti
xfBKMgOVnDP6/QSRq386JHHF6WOvW5FJty1w4cey+CuFExbXXYjw/Cwz/+l5
BVwoUJOC8iZ6vyWF1KJrp/A8oeIf+cil1Y++6vucweXahKtNXIlQWu+19jKd
Kl58O+nZDvLpmeFLK1IYrspHHZLtRoRlC+mzAUFqeE2Dl43+LSIce9VAoaKl
iWu5TRDWka2JD93fh2nj7UdM+P5zR/1Jry4/RPMCblJVu6PtgfLf4iSHWqYh
PuB4YngJWdi7I5bjkgluy5L5Mc2TCDf4yIGauub45AfWdHUvtH9hmKBGiSXu
cvVewG9k39YQ1bUCa3yJfsky+TYR4iWB5XU5V3Hfd1eUgTcROnn6SIaY2eO7
lzqO/kLW8313a9HLEQ+nwjce+6D9zHpY5svugjO8etOn5Ivmod9/7x5fuIXH
m/KXjiEfZZI6K5ruiXPuPnrywI8IVx80pQX7eOOk7D3vk/5EaOZOkbPe4ocL
6buZDSOTslnXsvPu4Hl/R05FBBCh39KpIXrOe7jcMz122UAiDNK5fsXtQxhe
rFW50os8+K+Js7zlPq76R7o75A4RfhJ6rUpl8wCveUp8Jx5EhMZ31n81xTzC
tdCk6UTu168K0z2TgLfPBHoEBBPhKwKd+m/WZNwkYc5QKIQI7d323aZuPMUH
VKzk25AF33fVWhsTcduJVmbvuyh/eVTzl07/h0/GqCzy3UP19L5FXC3nOe5y
Kv9LI3LQ/UN3ujpy8KVhroJboUSIbchvWcfk474R0Q+PhqH6GaBRDloqwHdl
Nm/WIEcOvcWHEt7hYb03LjiHE+FLjfubPrnFOH1IvxRbBMpf83iMoGEZ/lhM
m6ECefDBlYIPLyvxIx2ls/b3iXBAmGmw4E8NTvITa2WKJEKbj3v6sswNuJBA
Sl4Jsib1GC/82ozntdBG20aheXKaWOtt1o7LefrcOBCN6iWnlp1tuhMv5p7S
KkROCy7ZSlHpwVXrzMQuPUD5086JVKMxgNe4NNBSxRBhcUjO6JTsKK7Frjj1
EtmKs9WQLmkcb6/IajCNRfcvJ3ntp3JTuIkDe/Yu8u295dq792bxAabw8JyH
qF+ncHEapC7itiUrdgaP0N9rr1sMqq7gkzZ26hvId7ajFRju/sVd6LoFMx4j
m+1lL29t4ktv1CjPx6F8f66xuiVwF/e9+G5sGbmlgHcxoeEfvvtPoCY9Hs1T
yi3xKj1KGJYX/59GAhFe+ZxVHGNPBemNKe7OI/uvcfwr46SGj7fcbZ8kovtO
8qnxiCvUkOP5D4AloXmvaPJmBlDDdF3DY9PI/1WLCtKVUkGB1arduGTUH02x
wytfKeELotyI8hM0D3etG7mSKKDRlae3+5A7rToWFy/t49tCFIzeKai+w0vP
nlPcwbN/OT0//JQI+dLrf4iObOAGL7tU3iIL7A1p2t5ZwzfdVLv0UlEeapSV
MFdZxp+fyHKaQyZw329ic53H9f4yUkSnEWHXl+Sh2UPT+HqZ91PRdFRfUeIt
O64TeEbQqFw9sufeezVhzlFcF2o1XSUSIVM3+4mssj58jfqtzT7y/qysUn1a
F05uPvqXSCJCropHS5CzDdeKvfdQhYzm1yE1fePKBnzJYFa4H9nZPGyx579q
PJ3NpML7GepHiTh1AlMZrtn30YTtPyLMkE3m81F7jy+mCc+9RT79sGw/vPAV
nmrzMFQ/A9X33Vv06fvZuLrgX67fyK3Vl1ijB//Df0/aFEZnono1m1hMkEvF
k/OatMWeE6FymU//T7tEHHOV/1GPHGjmypBL9RCfkU/1vZZFhKPTF0+3XbuP
J65SMP9DLmGEMNv6Hk744JxDyiZC3f6xSS/eAPxXYDdBNYcIOWgi3l8xvo3H
Y2d7+pFd7bpex3S64apU2Td9ctH3G69OtLDfwCcbmajZX6B5Ird5s3/uGv74
gU96IfITthTrWzOXcWX97ycM8tDzNFgc99rN8XFW7dbfyPsxUkLPOYzxmJ63
Vx/ko/4Yzlh9o18XV0zl2hR7SYSHLmjZlYiew79fDo1rQP59/4XYgWKIRx+f
E7N7he4fH837nL1U8ZM/Tar+Ias7xlqNbiviI7kV5uTX6DzNbHpRvVbAI11E
FlQLUD0UBBZlR0vhCnKPIgaQKfp+V1cJieJDy395fd+g++Ct5ji/AQE8osS2
iP0tEZ7j9bCgH+bB5QKadd8h38rs0OV2PIL3ExQmDAqJkGfDt4jr4GH8HkVa
wDxyyEGJWw1HGHGpBsrDMe+I8EGjHJ1UMC3eE+WSJ/6eCOu8pJXTKCnxkAvf
8EZkW3m14/u925gEC6HfrogIGwIYhby4/2Ld3dm3KIrRerEnWghHLmFBKYfo
niErWUhe0G6cxUStfMlnS1A+7v50gJNyEvt67IfiILL5TBJt48x3zH9cu923
lAi9/ZqHK+v7MaGcQnuOD0SYurhewSPfjbU7ce+8Q76YRNH+8X0b5isTlmhY
huprvyPSkaIRE1iak1xA7s5Zd3D6UI19LjKtjSlH6yu2+mx6+APm7VdpKfGR
CIO3H/C4/3yH8Z8VXWpEVotd8MWqX2It+4+i7CvQ80+z00yuZGFedev8lJUo
v9cyw1tFZIw38krpM+RoK8ZJC44UrCdPJPz8J3S/EHZul92Lwx62zRquIVMR
cRoTySjs3OIbvv+qUD4dSj98tvEets/qPXu+mggVw1pMPfT8sdJTKqVryJ+0
D16pfOaJuVvsh/1Xg+5v/c0KX1OcMYmAekPdWtR/++Ncp0l22Bgxmu8vskvn
85KPgpextCr92f/q0Pq40cDxLlPMZJytVLceWeCS/sMD+hgDzUDYX+TMwlE7
FuNzWL0Y2TCjAc0jOlcd7es4FnTeju9CI+pP5r3ydxSUMEVX8dm/yGfGYm/e
kjuBLTyeL8loQvOe20mYGCOJ5b57F3ahmQipzUPd/zEKY7Y9vobryNnf137G
3+PDjm6c5ctsIcLtpxRzg9ePYJ3clLMXWlG9OUYVR/CzYtGEppJ15HT6aw13
bekxtSuxYZmfUX+WG9alDaLCtkONDPXaUB5u9H+cILwL3mcf4dtA7hEwK2AO
+QtuNg/NZLaj9SUcOMkUsARE5v4r0fuC+sP1n4YfLWbBCNP1sA3kG2TjPfj4
J3giL2X4/CsRnhqxj9k9/x0YmPzh1e9A9/WczUcxD/oBnU/xzAZyuTizrb1V
N6h+GlDyvBP152VvGsqyduD/EQvT7yLCIxQTqhmxTUBhlNpwE3lp71+XfF0t
mPnXwpvVjT6vUl/YdLgSZAo9ntH/huZpgF3IV7VSYHXOtGQTGU8XMOgpfgfY
nLjCsnqIUIrjnMlLjdegLWbUwKCXCHfdr7R0ZuaCiILnvFvIVpl/ulTkngNC
542ZrD6UN7smPvnpk8HfFZkSg34ifFQtEeVe+BS8ObISuoWsU7Ezz38mCTgq
fzDIHkB5eKHk05haHDh+OYjXcBCdryJuusbQB2AgWG1mC7nFWoh2ZCwCxGfQ
lWQPobxg/sRcXyQUnK9vCzUcJkL3xPXM/LNBgOpXvME2svVZ0eE/xn7gI70F
b84Imm8rwipVxreBlzTvjOEoEYYt/imzPOQBpA3GireRLUJfxzbVuIBJj5zQ
nO/o/nF60qr+siMgJbkYGP1A99MVLqLxJztgXirPu4Msrbtzl3TvCmAeXJvO
GUPzK+GwX/0jK9C0U15sNE6E4q+KCFReFuAu/93QHeTvVWHhoXSmQFlN0yB3
ggh5/crpvkgbgSX7g7zGP4kw7i5DTWn8BZAf+XV6B1miI/1282NtYJefVJw7
ieZd2l2zcXlNwNNuGWo8hfrpzls3LUs18G3xmMEuct/kmKv7BAAPD//kefGL
CEc+KcTRdaoATcW8aeNpItT6CB9FWJ0B7qdOpmwhmy2TDU/4nALpJys1M2eI
0DJpXJK0rQAaTmit6syiPFEjLWtSLAv+KHRmLiGHbHW93WKUAjwKVkapc0R4
v+GbO/WUGNCUn9zHf6P6T/espJURAe5ytwqmkYfFp3qLOgVBuuzm5bh5Iqx0
4Y8siDkOGmXCGJQWiPDswrBH5S4vWJJmKv+OLNhEK8cwyQV4pFNuRC6ieXwC
/8qowAnOSQlwyv1B/e6+aktZNzvwkHzZ0Iv83uOpn3DNYZAuoXg7eAnV28+G
S1ojLKBRvEpQdBnl6a5rV7jzmMCSmE5nO7JD413DhZ6DgFesO8R7BfXTQ3Pv
WSwOAC1Ra1m+VTSPgoppiQK0wEPk13A9smKNyqyCNDUgCnvE3Fwjwhev3kVU
u1GCJqFtZfa/RJjQ6nM9o+4fYUkwYvojsmdU6WjFv10CryBzit06EV6QN/N1
iN4maAmkajJsoP6ovjL62HST4HlcaPUd8nOWaN4rl9YJJP7XmZc2iXCZ+13/
XuIaoenYGSPKLZTXD4gwem+vEJb5avbzkMc3u1gexiwT+Ph0C4y2UR5y3yR8
wJYIWrw9lzeRR+3zihZFFwmePLYMGTtEmHRu7b+UA/MEEvdMmfYuEd5dcwaA
b46wcnT3yNM9ImT3SO4KaP1F0OZkvf1rH93fAwITAw9OEkgcIp2nKUhQJUat
cbt6nLDCpix7n5IEExRfKYYV/CCQWa5OC9OQoHXHlYe/GwYJOkzRmXV0JLj/
hO1byKNewjPagSMUTCQowMPh/dO0k7C2Lx4DDpMgn5ny9bbLbQR17ldLg8j/
ZVbArxufCQmn5C76spHgZ9QxfpE/E+ScFEXespPg2VlX0nu6zwSnLlglwEmC
j1T3l4LVWgkjWZdWqHlJMLLI/9wF+VZCg06s1WcREvwQbBDiQ9FBYLNnrnUU
JUERZ/4/bW87CNeCE8SpxUhQqCgFPD/dSdh/93TtrDgJEqJi5CJougjKvNmP
CyRJULNzi2Z4q5vgFVEocVyGBCl1umVN7vQSXi9U1sXLkeCy9qD35YIBwi+L
VmuqEyTo9qLt6nzNCEGgpnf99ikSzBCg7F/eGSN8Whuuf61Ign7fnvvnP5og
WElOxE+dJsHaTf/aVPNJwrrNjA2/Egme/MZl0nX5FyEpcVHqojJ63mLXuer8
GYLB/QK7lyokqPC4Vfl61G8Cvb9r+p4qCf68bsG30rdIqHeR7jYikGDxhw0r
ZotlQojN3MFsQILJ0eS7CnGrhOG+1hx9jARXXHyygr+sEZSN8tU2kAt4pHYn
RNYJKa3Roxk4CXIO2j6Je7pBWFV3CtCFJPiP95LOtPgWwahS+8gasm/SAH30
wDbhzWnxd2Q1Erxrc63W8PUuwUni18ySOgnej3BM4b5OARozGyPSNUiQUfXu
qYZHlECIN0dAU5MEhT31Tmp2UIF7yRGVC8gmL+OSxqRpwOghB8un50iw/3VF
G3cuLVCN0liDWiR4ZGe1+i08AFIphOPnkFVePXTJ26cHJqvjzUCHBP2dteD1
FSZQ6FprP4286RCgMyTPAg79yvgXfx6tj7KWP3snK3C5co+oqkuCXKPfl46K
sIGWgStKk8gpYyGiBSnsQNQE//boAgnS/KEcb5c6AsLa+N2V9EhwuihoqPon
JxjT3GcYRx5hatcXa+QCoGo0N0afBCV/Czym/MYD0pU+qSsakNC82X5bdfgY
2CwkfR9F/qX45KZ65HFgLhUUGGVIghf/ucrt8AiC91mXOU8YkaDX5Mmpm0lC
gPXY2fdDyB0pUocb5EWAWwqPQYQxCTILPi98uyoKPrNsz8qakGDE/ilD+FMc
SDwYvN+PvEcTcHeTSgrcpyoXDDUlwbRDyQUDF2XAxJ3UT1JmJDga6ebtNi0H
4F+/Sz3IIY4Xu/8MKwDyrYt/g81J8CCDCje100mwPX0mQdwCPd8kU+gTryKw
vMYp24XMb9HYZ7FzGpQM/W0JvIienx5OG8aoDNjMeh1ELEkwvL80yM9YFbh/
Kab4isw19V8X3TcCaNdKJvldQv+/E8ael4IDqZrbyoJWJIibYt3NxmogSsW0
5zPyPef32ASFBph8f9LD+zIJ3lI+84RvVBOoy7Ax8VuToEzR4fnbv7XAfznL
L5qRv9iuzvqfOA92+bs0PG1IMH+n3u9ayQVglVr4g8eWBHlXYBZfiAH4cDj+
TgMyy4mxoOJWI8AR63701hUSVDsx27seYgK8aAyLjl4lwYde91xe2ZuBjmA5
w1pkrzjvF6rBFkBm49Bvl2skKHodqL/rsgQxHguRHHYkWDnV7NBz4zKYnm0X
qkKeLNBwVNa2BU4hOb7W9iTo00T4kfXfVTDHFvJ5G5nbnIJJSMMO3HxhwZ/m
QIIvmo51X2FzAPNn5b2UrpPgjeHABUE2R+DWeaCpF5k1NIH/g7YTWHQY4/Z2
JMHBgjkN+nIX4L5V5sZ2gwQLQ4jXXrq6gaVHCbWFyCVDJc5bih7AU8jliKET
Cdp8Xl2PHPEEK6XqzgvIHcNpsg/f3Qa3L/B+inVG/UySo/FYuQ9Y+7HKKuVC
gtnTCS2/Nv2Aj3e7QwtysbRsgKpfIFinzylzvEmCOvfzbCXOBgM/cjATrSta
jwpVx/Ni98DmCYurWciVvG0cIkOhIKBJrljNDa336618lqpwsG11gH4MWdUs
uja2/z648+fH5ZBbJGgm43aoSiYa7IaXveVzR/16aMQ3siEGBHMlUFcgTyVU
VT3JfQT2XztfvORBghK12n71bvHgrpr6qw3kFJ3U7eAziYCij+ffE08SPOrs
//v7yWQQ6rJqouhFgq0NDV5LTimA6l9bbjeyWcTfWt8fqSA8KXvb4zYJ2rt7
0B54RgQ0EsEGLN4kqH859KxgwTNwv9L8eQFy0kzaCzHGTEBnLLd+wYcErT5c
WT628hxETdHpziGna7/K9DmcA+gDf5CjfdH+bbJHz7i/AA+Yy5bF/Egw6KV6
Ks2Rl4AhK/5cI/L8gwGHcwcLQKySc5q9PzrPagf/cUkXAqZ2tQXKABK0rMg2
wanfg0dXedQykC/ufHDhZi8GzH9XkrFA1P+8+7lcrpWCuAdtMyPIdM/O3237
WwZY+bMJd+6g+UXL7vF5oAIkvA+K5w5C53WFw5KWoxqwaZtPfkCeZd9LEb9U
C5KGZZUtgklQmdPa9/eVesDhQfdwDZnBopNbKqcRPKH58SMxBM1Xk0ujJIUW
wJn24dSJu2j9Lr1R2GBoA6my8VEdyGmnDUbosK+Au85p2O0eCYb+XlZznesE
6RZq8kyhJOgh6nNnaaEb8P3mDn+J7GfLsv1EoReQ76706YSheXjU+JHOx37A
z9EmNY08kha7uJE0BP7Lywq5H476w9rfovLmUSAAgrqFI0jwyi+Vn36FYyCz
y0ysDrm/58e2SukEEHKUDbx6H+3XDdo3DruTIGub9us+MqPYSVmp2GkgEvdd
kBz5//nidvDLzTmQI/zB52wUCXpfsjvZkLcAxMriWgeRaVsGJpdzl8ALPadj
/tHo99FQfTxXvAIkxqEn5wPk4q7bC9R/Qb4Pd2Mxcieff6vvsw0gxbDCZRpD
grpdzyTjHm2DY3fiDBaRay7w6IZ83gOs8zIRD2JJ8LRrVrj7BwqM2uZzuchD
EuyapitZrKfC1r/c+FONrN5nbyDLRovNYrSilx+RYKKeMkx6eQAbefvcah05
1YA6MCOFAesUgPEJj0kwK8l9/vD4Iaw+YbRRJg6tj05PDW0bK1ZKdWenGZnl
rOxI1jgb9vI21wn7eNRfd1q6xQhHMPJkieM+8jlKS/6LP49i8eampLQEEhQ8
WbwgMs6DhTctdSkmkqAeyYHcAfkxX6XHBzqR43sfaTw4IIg550mDm0no+U/f
L0vLCmPW3K1edMkk+Pag6fmANFHMMMYxLxNZ4x7L2FtzCUx9h/o74QkJUi/m
l+u4SmOnXTPZB5AdjU1zBGflMIlR7PztFPQ8S893fa4nMF6DkRDmpyjfjAnI
Pck9hTFXBxTnI09/XXTzkDqDUSkcndNMJcHX3B8mFalUsL8ZxcfHkN0iax/9
UyZgM4dNzO+kofOhb/jq5jCOjYT9ieFMR/VMX+30c0cN61h9WPMOuWDWhFnM
UBOrc5Ba1yOi8+N7s7VoSQsr6W2WnkEO/0XvQvn7PJandf1aOAm9n8vqycXz
+hjxA9VTfjIJNpEjGgMfGWGPJTLay5H7lg1bi0pNsNA0QGX+jAR7X3J8NpM0
x7wZhpWWkHn8hUrwPxexG3f83WL/Q+eN983jt+yXMav5I1liGSR4s1SXwynL
FtO3KRqoRbYcjKTytbiGwa9GzDaZKM98T7trk2GPKeKLGpvIwyskqnZlR0y8
MDYg6Tl6fnnhsquUM8YjKPlWLgvlaa1UN/tQV4w5sWmyFTni87UL1aIeGCW1
A8/1bDQPnsQ9UdXzwtZuUxpR5JCgZ1NdPccnb2x68tl9IvIq2/KzO2F+2JA5
oeJMLglKnb7+lTYvEPvSNLjUhZzR9OrylGoIVqPkJ+b2Au2foGkBq2goVpTH
YU2fh/IWlfbozdvhWC73+4Qs5HE+3tOabJFYeoxhM5ZPgiTJG4klTA+wRzvz
u4PICl5tpU7uD7F7rjEnfV6i92U0e3ZdJB7zHhV3Yn2F8v+AVO0Ls0TshkEj
+RWyRDphYKgrGbOqtvum9ZoEn9YpPHmb+xTTV6A4OIF8d3Vx1eJHOgYzyVhw
Acqjay0fyh48w06xnfXmekOC9HTHhwasMjGx8IH8ImQsNu1ewccsjHvN54fB
W/R7WCTfF9zKxZiusx+ZQ7asIyk+D8vHKPoKde8XkqCSSaLrPnUBtqplcE/g
Hcqft70ymEMLsTVOnd8tyKlv2Htv7L7H1n+pWXi+R/3NnynUeaAE2yw9W8td
RIKNUXf4loTLse3I0zJ1yMJz7z6JLVViuxbyT12KSbD6atAXz7wabF9Mkoq9
hARdqpmSH8jVYxQbQm4VyI3TxofTjzZhVM18A/alKL/YlP+36tWK0Tzl1GD6
QIIfeYy+6Jp8wehusL4pRi7QmrFjmurE6JUYuG3KSDAwRfk+bcA3jOEATQRt
OQle1p/xrvPqw5j69xYLkDlncpt5JgYx5hcblyw+ovVXE9ixGxzFWP2WG/aR
sQiPnJkz4xib9m/5FxVoPeSoDbaGf2IcR6fSDStJUJFfiIF77hfGOf2ddhM5
n85ZrsJzDuP6MOCR8YkEyVLHD8zfX8R4orqHdarQ+fQoN7N5tozxXWzXWka+
VfBgdPDiGsYv3vQurRrl657EdaWQDUxgo5pPvQbVa1H9a5LQDibUXB41h3xE
YfvjlOU/TORp0UpiLcpjcnWBTHxUuNiNApuzdSg/XT/T47VAg0sovWj5iRw1
wuR8TIEelzqQeephPQnuvB34uv2XEZfpT3+m2ECCTP1vqX9LsuJyL5IPjiLX
uusc+1XIhiv4Pfa+34i+b8iwZo58BD+pHf1DtgnNu0iH+ROU3Lji0TDdPmSj
7+fWHy3w4Wem75SENJNgWRf7ukulAK78wUdAvAXV1ydTlRO2wrhqlHtsB/IQ
7hDU4SKGEy46r/u1onx3+qP+pVVJHBO3vybwmQRvy88YPmeUw+GGdXsLsshw
qabl9RO4erOFkmcbCZaeEy3LEFXENZ8aPeduJ8GXHWTHkxZKuNYN3UN1yNxf
yA+5Dp7FdZQ0/V2+oPdxYm/TNcVx3QPYT7avJHioyLE5SUwd1+tXMqhAZsgX
vRJ68Bxu8OJEuX0HyiOvLA79stPBjfykRZg6UV607Xo9c04PN9EWjStGto+Y
k3FyMMLNjh7ftu5C+Uj0im0DlSluMc11nbabBC9NMRrzH7LALT+wdRYgNx55
eI32ySXcKorprMU3lCcN8l/Pv7HBrS/S5e4jF5eZBJuqXMNtxSkOv+ghweDX
yXS7e/b41Y2tO4a9KE9OWaX9d/oGbte8+msDOVfk9c/jqy64w9MF44w+VO/c
r8iReu64443pSp1+9PxHZyxbZL1wJ6Vx8WVkQ24GPcnjPrjLgeHEtAH0/Yft
Q/Zi/XHX/p49tUE033dDv4xEB+G3Xnx1mkOmLYkLWUu5h3v4tXxLHCLBYzze
X8ouhONe2nXY2WESLF/WPmp9OxJPPVlybQD50Tc5zzejD/CqY3kRPiMkaFFZ
3pje8QifpCe+YBtF5zOgeMFVPgE/uPbo81vkXuYUBefuJFzux70Fve8kKGYy
1pX1IwU3+3ybdQ5Z8W/T/RSndDywxPFU1A90f5gRzvkW+gzPyLhkITKG5p++
1vOuzEy8KVYvoBaZ5tFNCrvr2fi8L06yHSdBivO3Lr0mvcDZ7E5W7yCvLN6w
O2D9ClfSF51InSBB65eejE0Vb3FrZS7aMz9JUEBNrv+R63s8TJhR4hsypfPo
a9LNEjyPeV/XY5IE2WPGvC8tleFft5bcDk2hfnA0te8Zxyd8bfJn/EtkXmaX
8xs7NThPZ1+R9i/kxqF/DmP1OKxo7ZtE1q5qtpM2bMav51ZuhU6j+a7SWSx1
vQ2PSXjLd3wG3c8kAroHhDrxwqDneCWyKks+09Chb3jfjSd2l2bR+ayYzvF7
1IfvmkTfX0f+uHE01LRmCBfC7uQlzaG8N/Zy6W3rD1xb8labwm80H4lnlUVm
JnBXjmuLX5CtanbzCoN/4Yn/TA/fnEfzechXLqZ0Di+b01KkXyDBhR9sY3dI
f/DvvSoXc5ABQ8GnhicrOE2tTKD6IupfOectdHL+4pKvj5N/IPMdMqj7OrGJ
Gzxlqwn6g/Lbb7qvA2K7uHcY7U/uJZR/mo65+8N/eLrbJu0HZCr3cu/UfQpY
Y/lbwmwZnS/rsms/uajgL43vF5aRI14k2AmMUUFG+a5bj1dIMJrBwCRWjxoq
8DQkSK+SoKuVju9Za2poQfuhuAU5279/WPwwNQxayu+/vobqY3issc6dCj4f
Jm1T/SXBV1xj5m9CKGFLU9yxDGSJNyxnzbUp4MK7MAjWSXDD/8yyf8Eezkb2
sR9Crpx+0xJ+ZxtXjnaK9NsgwT8vTVhcBTbwCFuD9nebqD6ca159j1/CX55X
+2OwheaJ69bqLP4b71RUZJtHlj+S9I3E+AtfPy5++sE26o8c1a6KT8ZxXkYe
S7EddP+QTksLKh3G4TrTnXrk/IVTF+b+68Udx/+Rr+6SYILvqxNXPnXiD9tX
avaQn5tz2PbUtOLvP0z9TN9D9WR94r/C0np84PkAnfI+2p+a0f902arw/Udt
kr3IFzbK9BLGSnGRgCo9r38of0/IUeBX3+HnHd65s1CQ4UaFYHLJlZf4LcPs
xNfInGeomf2ps/Fk1acl5ynJMJgjQ7PK/hn+UTRm4Beyeu36wWKup/gYa/BO
OBUZ7tUf1XNJTsA5LrebylGT4Z95wZD60zH4+Rze1wPIkXPv+36mhOMhf1xo
wmnI8NvFch0122D8vcpHa1laMlTQ+/U27Ygv/iv8YEk/ctHMxuemfA+c96vl
oTA6MvxCe2hj4KwzbsSVd13mABn+O723/1HGHo+w2/jUh/xenkN7F7PBy15r
cYbSkyHN1UwdTjsLfGH9yS3pg2RIS3ggW6lgjAupTTX1IkddOff3RIgubhGr
ePweAxkK2L4NLQ7UxGN7w/2kGMnwwh4/6V8Njtcc/9bRg/ygo+VOyRtlfM1Z
SOIuExl2XItTqlc9hUsWe96TPESGDiUWC99o5HDb/ZqBb8iN8T6Uvb7ieKIO
64kQZjLUtGdRD74shDcnXnkgwUKGOePMyxMVfPjuyJvxbuSMlNTcq3c4cQXx
fZVgVjJMfvLwyr/Ew/h1T/1E8cNk+OpLcn/aLUY8vYI014VcKUpjdMuaFv9K
O68exIZ+3+tIjfwnFDiV0VmiGDtan+uppXN5W5hSesxqJzIZkKO8GlYx18nB
C3c4yPDOCDGaxWgRy5CTzBY9gj5PUNu7dXwa6/H33+1ANs0JEZuOGccO1jeb
BXKS4ZG0+kFx/yEMO3S0QOQoGZ6TtxTyGv6GeV10pO1Afv/9BIty5hcsN7PE
JoCLDK/6cX+/tteIDf+mKRXmJkPXbcdVN1CDsZ4xY/6KHHusoiFq/AOmeS/L
0Z+HDEXWyrzCgt9h/p9XqoR4yXDBeq55OTofK+BQP/oFWdY2ko3i6XNswjbB
3Y+PDD91/InepSJinPljzYLHyPBlmE9EamoSprsqL9CO7CdFrfvA6SF2F9z1
9+UnQyPHsuezTyKw4qivnQLHyRCfpeUT7w/GZrqOSbYhr70IdkjK9sH4+NxC
fQTIMFelm+e3mztm7Fg5eFyQDMUZrdgrhhyxyELGk5+Rzf2tTGRzr2Ift61i
vIXI8HttovK8gSW2qPlygl+YDJVPeamEtxpjwnFbqq3IzSxHLLe5dDHLQZ2k
2yJkmBh2ZevFSQ3soXDq72OiZMgTZOcRb0rAatymNVqQzVgKlv/9VcT+fjhD
8hIjQ3erM1la/PKYFFXkGp84GU5buldfkBHHbPV69ZqRB03zjgsZCWKJKSI5
nhJkOF4gfbh2jRtrHru9xytJho9D8vm+3mfHdqXqzZuQ4Q1O+1q/Q5iCD9sb
DykyTPM+VjhsRIddr75GxytNhnobot/O/qXA0g++s21ELnY8OJc9sgW+mlJ8
cJdB71fSN/WzdRVQPzNk4ZElw/1Cg3pN+0VgTZ16vBz5jb3pUcuuaVDsNCZv
KUeGZz6fSrYvnwBMXyXgBvLh8bB1nqhR4HDK0yhFngw1hGLUGaz6QWVq+dXT
CmSomsBH+eZ+NziyT+nZg2yhcoZS2f8LuGWvG3r7BKqn1qcGJ8KbQVNLYgLb
SdRvtKd/enXWAX654cx3yIH2ejkuJ6uAb5Lwe6NTZDhz+9BorH4Z+Lp5s+4P
cn1azrX75CIgblvc/ViRDC+PBURt1rwF9+p3J2RPk2GVmJCyTlM+GJA4t9r+
fzfdnB3YzgYKjx9Ru54hw9n1Kfb545kgerWXnVGJDC25BmtC6ElgzJJf5CXy
TdYmQx6qp0C5ylHxvDIZLr/g/RjwJxHEC7/VnEGWMQovvgHjwGz0hlmUCtrv
79L/NQ0/AOqL+HUxVbQfk5lilN73QbpptE8jci3reOfNgVCwUtZ53+EsGYoZ
NFqfawgGuvzcKdQEMqSQsn6x99MfPA+/lvscWdtPw2Rr1Btsz+SXqgEyPHkO
/7H6wBOYGKw0jSHzn2F1GXvsBl4VqfbfxcgwjN+Ux2jTCdBwh0/z46jeIq37
yaLXgXVI28Yn5J9yGmqya9dA8U92ehtIhr+N1c+T42wB03lrrl3kbs/ZRAp2
K+DwJluCqIb2HyT2/tCzAJXsC8qq6mi+9Gku2/CbAo6A0+cHkR9dOHyB/5YR
cPsefMlfgwy95G5s3jHQA00aTc5HNcmwwn5XgMJTB/DnMweWIu9cjTlyTvwc
8GW+GGN+jgztSqI58i6pg6+3/0tfQxY2NndhnsWB2OD0yyQtVB/VQ1KcHWdB
CKZQcVKbDElfettEdJVBX5Z/WxeyxE88yVPjNJA/WDvsoYPO55dF0vSLkyD6
1sF5lvNkGM9OlR5+QwGMfTPefYMckfREgzwrA5RV0pkMdNH3CRYZjkdLgvhn
E3wLyLu8TO6v08TADLW07MMLqP/98BxoYxQB0Pk2kNYjQw/L8qT7XYIg9WuF
/mfkuyfzHjlUHQfLp2hsnfXJcP4h1/tOcz6gm6Z3i96ADDvnrxS7WHKD5/vJ
IS+Qz7hKWDZ94ATb9qOPtQzJ8Ncji4ZHNziASavof1PIi6F/TOVt2MBLuVtv
I4xQP6uIKEuNYwXUyaXVwsZkOGnAc3F74RCw3trvqEMuu9CSfZ6bERTbao9d
M0H9rvdqatQTesDUELdEYUqGdNsJum8t6YCD5ABFBnInMNDmsKIBlY8FDuNm
qJ98aOM9kUgFjqw5CX5H9vsg6hS8TQHGTvuyB5qToeLVfmdRiX+El37htJwW
ZOgidGj0ZdYuwbs8fuMd8rcFqxabK9sEbIc8q38R9T/JB2nsZpsEevBqeBb5
XGKJVNiddcK3kLIv9y3J8MnKgqpQ5xrhWU1jteAlMkx5fvwgp/4qwYnq27tP
yDNBlD7si8uEk5pjWZesyPDUTL+g8dslwt79hSd/kXufhVvM8/whtDRvRyVc
JsPrHxJ5uBgXCIkH6QNlrckw4Hni90nJ3wSxR0K2123QPNfGGeH4NKGCFaiT
bdHnV77NPBScIhglXxTrvYLOL7WlSl/XBGHyqBfDoWto/tVxFJ/8PkYIID5c
1LQjQ+f/uhgs3b4TmI+/6A6yR/359Kl/X0jDBGWxkfT566j/DZCn/or3E67J
Hra3diLDiYelfOXj3wgHdKfCeb3IkLK0SVxy6zOhwLE8e+gOGUpa3fPx12sl
RB4Qbg8PIkPRK8qKmG8r4Wrew1WZYDLUeXY0aDivlcA2d0X9bgj6vfMWW1KS
nwm+bnRjwqFkKN3ozUFJaiNAb1Net0gyzHvm3uWl30nI2dgqO/yADBn4ZTKO
K3cTGO5kWJTGonrS54p1/dhDcN/XWrN6jPqzzOEHTvv9hJ7QhYR/8agftNlV
b4ARQmR9zZhxIsonzl4Vy9++E1Rok+Wzk8jwiqSk163JMcK81o2Q9WRU7zrz
hxueTBCeRat+0UkhwwZu1TvFkZMEo8+H+IhPyZDr86P4x7W/CNRM4y4Lqai/
4YlJ4SazhFL94nI8HeVLJ+9cWp15glNcFH0ikQyD4ANh1aI/BDWFZfmzJJRP
aaWrUr8sEXi6rC5OIqfF+nGq9ywT1jwbQh6R0frbus3K/lkhfGGTyz3zjAyN
PUZcOQXWCLlFT7/8QO5e9vr93ekv4Z4Z5d/o/8jQ6bBtz9O2dcLJlB6N4Qwy
3OxZL+Oe2SIwKmE3IzLJcHXNhon1xQ5hsv9FouxzMjR5TU1pE7NH+OR/+GMf
spvJN0X45B8hhfvO+N0slKe3PKuypyiA+8dJeslsMgxpiniowEUFdC4bKHQj
G8h7ODg5UIMdkuBdkVzUX9IUpcNM6cCmZYRtHfKsID3Hze8HwBrHNLj6As2r
fYrAf9EHwXLn+WP7yKp1jF3UFoxg8eHrXWIeylN2x2pCdA6B3zosIyr5ZNjP
Iv2i2p4FzNB4VfQjR2ynzbzvZQUTQUqB7K/Q/ivVJLE4sYMfyumX3iH/Dk04
IjbMAUbWdpUNX6P++H4QS3LjBIOFV7gWkGWK1HZPCnGBPte6jZgCtB7bn8Qk
drnBNwnRfok3ZNjj8urjz31e0DkZVdqEbDte0i0jxw8+W+v7UBWieUYeBMUJ
gqCZq9AsA9nh6zaL75YQaOhhU8TeoXwVEXWMN1QE1Mb7sI8gMxAvF7+UFgNV
egMrAe/JcOrBg/GAXXFQQX+2+2gRyivbAqmnNiRBWQP5XQlysLd0xfhxGfCe
YO+xXIzqWQfYFUQqgLebjYZxJWRYzTi3p7J4ArwulpCXLSVD++OOEnx+p0C+
RyxzG7J1aa8ZWeQ0yJVZXHD6gPKzUwOv7fYZkDVj9IWuDJ0n3fzMK7vKICO7
6HU28p83CgzM8mcB+SrnQ/VylK9/nj2q9xSAdL6Am2PIHDVHGeExCJ4ODOuG
fETzK0dQ0DhODSQnY1J8Fah/ucXZi4lqgASjzIMfkbPJvJ8dJzTBYyaa2YuV
qH/GPuE91qYFYlscW/4ic8rP79b91AHREa0vkj6hfLrIpal/4gK4D2WiTlSR
IThKU6JSrg/Cdh87diB/XYqR7IBG4G7Z8jm3atQvtl+cJbcYgyBvM1HGGjQP
6y8sNfiZggCFDzT5yBnbcnuuJubAd557UquWDMMHk74q2FwEt/OC6ieRD/y4
+FmWfAl4OPx4HlZHhkl3zATYuKyBq4B6mEA9Gd4713hRtscWOI9kX6tCtp/M
uqE2fxU4ph5Qs24gQ+rZztPuKXbAzsxFYBuZ7Z33yF9XB3CF9cu/p41kePoc
9dQLb0dg3S7/43QT+j22W0d+vncCl6ITq74hM164nJshexNYaP4lezaTYV/f
oWtRv92AKYVlMEsLmt+BV7f/BXgAo8qP1gXIxbjtUI64F9D3P0a40Iruf78/
MBpSewNdxXu8s8ikytxsPjZfoL00sR35GfXnhkKe5kv+QPP1uSGRNjJcwd8o
F44FAjWnvPI6ZOhkrrlREAwwEca0q+3o/sTr197scA+cHXPz30dOftFNJcsf
BpRJnRdJX9C81d/KEqCPAJof4ly1v6L1X2SgsbCMBEbdBqEryCdM6x5TLEUD
64VDKeQOdP5oqmVYB2LBDfovL3U60f4WvKol8sQBL+GH1avIX/JP80VcS0D5
5kLPsy50H5puduVxTwIxlxhmz3ejv+PF3yw+PQEp3q17a8jV997oepmlgudx
0WwZ39B60qtqlwMiePNSW/xCD8oXy0WFheHPwMdGOsI68qwH/dpx7kzQONZo
lNmL8nT5jQse0lmgcyfiul4fqhejszEu93LACKdm4AZy4KdG8SKBPDBzgjru
eT+qD257kSOcr8CaXl2W/gAZto8xSL+8+QZQOIWWbSIH2QwL0xx9B5jC4Zes
QXS+xeP2P54uAlzP/o0bDJGhWmBhJ1t6CRAur1rfQn64ZXyfgPK7XE8wY84w
GT5LuGvz4lIFUP1DEDAaIUP24NBVmbYqoMWwq7iDnGMsXJ55sRaYiFaczx1F
84rC1osYUw9sYaCt8XeUt9SpjE8faAIul1Vu7yLXzHyhMOlvAb6+m1EvfqD7
tSxHvzxdOwhL+EAyGSPD8zvbcWkZHeDxa993e8jxfO4UcUNdIL35dFPeOOp3
gaLj4lI9IHdibch0ggy9zQ/uRbb0gXd7RX/2kSk4h9pv1gyCSq7bNC9/ojy2
0nHhCP8oaDl1ktt8kgzn8uaUK/3GQI/BsizFFHqewRUt/PkEGHMuVH+FTPPw
sFHu0SkwH+F+0eIXykMGH+N0J6bB5n9yrpTTZOjTqNOwfeg3oKlYuPcaOfp7
Tsf/Gq7veCy7MA7gyCZZ2ZtQ9sh8zn0fQjS8JFt2trJnw4ikbCXifiSKyigZ
WWkJyUpC2UKSTUb0nj+/Hx6ec851Xed3FIsXAGv/09uWs+j9gttmSDkuA4Fl
78dUP9H7t2o3b7VyFUgzy7wqRY5i6xGIs94AqlJzn63m8qDgXHzbGbstgOuW
zO77lQdfjl64G9L2F5w457FbhnxAKve/dUsKzCJMit1mHs0bveRI91QqzDlj
WpLmNzqPH6Jb37lpsAtlRdoVyLdExXkSt+iwiDZXE9uFPNgWPSCro8uExU+J
n6ddzIMKfkPHyykOYOn/JsKfIctY6+x0F7BheXwFyXZLeTDEQP+FDDsnVnzU
6QHdch7cajxt4DvIhb0wEal9jjxbFhmuRsOHNXuPdpxbQff7Z34DikJBrCOe
GKdfRe+fwb9zipMi2MD9cxuVyPNb5+MqcHFsqkGAyWEN2ag2zX3lELb09Zsw
4zqavzV2TwfpDmM7KzmqVcgBnBVtzsmyGC2LjZHjRh7MstGcx04qYuyHee2Z
/qD8NpnDdDNbGRPSGwioRk76rO+4QjqKHXHIuu60ifql2yV8QUcDK7bgv8Kw
lQexnWuzOUXamKQxOegZcqHCDa4X13CsUF/c23o7D37ftPdI2NTBxMAjJ8od
dJ+9+t6QflUPy1eVsSpBjnpD80rF5TgmJFtubPoX5a9vPcOjFSewXHEV/S3k
8ugnrHRhxhgvf432/V1Uz3yGRornTbE77NrKRnt58Cb/MxrRETOMk/GV9DKy
7IfRlejnFlg65THh7H95cNhD3atu0Rpj3Wo5qENBwJnqRR+FonNY8tIJ5p/I
q+n/hA1XHDHm2U6qNEoC5h+Us+B2csESR89saVARUJf7qsXzI24Y/df+xTFk
AZ/kT9fsPLH4TpvphH0ETJCwyvtL44tRt4x8V6QmYHy+8JB3rh8W0+j8eQDZ
NItpuok6EKOomm6LoiEg4bi+WvkhGLvy1KtZmpaAL92ODXxcCcP+Plio7ka2
PmiRnnr7EhZxL6A0jI6ATeV7diuOUdif9A00dwn467pZhkJLDBaUGJHTihyT
pmprEx+HrUTvpfoxEJAiLUuFtzwB8wuPuc7DSMBmXih5yOQWtuBHe6UZubsi
J/MTSMV8PBKDPJgIaH6Sd7/cg3RszoHFm5WZgFyUO0XqrrcxD8t0p1pkbUPz
jbbku9i0MZeV434CbhucXBtRzsVcDXKM6VkI2Jte/sVfKR+bAEL6FchLpdJ7
TDkFmOPRAm2rAwS85GmhedWhCBuRlVSmYCXghnLCh4WUYsxO4rF0MfJVpZcF
j7WfYkP88sImbAScH4z780arArPieH5wExncOBORV/Ic+8KoxpzPTkBZpw3n
xZAq7AxVHZUhBwEtrnPFqzyrxbq3wNYistfWKx8xzwbMePn1YhYnAYXCKNdp
rJuxjln9afwgAQck084L97zBToy1fZ9BDt5Kvthc8h5r/Xr6cwoXAZNN1zc6
llsxg66eNnVuAmqmDptE1HVg71rMm0eRWSP5NfpvdmO6TYPV13kIGHjxyqwi
62esuepcqQIvAT/ofgF3/3zBsNLxB1+RXUTv+HqbDmINhedzrvIRsMZj7IO/
wjCmlfszVYof7bfa1Lbg5zGsNsP3ehdyjMEpy3a3SUzt5vLlUAECOtMeKI92
nMYqY4KDhAUJ+ArKdip1/8QUI7a8PiCHFI25nWj9jZX5X3a6KERAXpJLIJvC
MibrSWnFLUxA6ZO7hhpfVrHHjnHGr5D9F+xez0xtYNJWDPruIgTcf82oo+LC
NvbwvyTtA6IExIG139u4PUziOJtyDbJWyOaUbD4lXoDdlnYQI2BE3lUBPjtq
XM+U/esOsuYvm2H/k3T4D5eUuLvi6PzTL7mxFDPi8SHMqkclCKhCzSW3Hs2C
S9+4MdGDfJ/lfM+7YDa8/R5t2oVDBKxfuVW5+pcD9ymLxZkkCdjXa/+vcIIL
Z3lNsfAImRTHzvJGlQ8v/3w5V0+KgAc+8Xrp7RPCTaa3T4wji2/eP6erKIqv
bIZuXZYmYL9MW3t7hTieybT+iO8wAXkk8v6ap0jiakIBFjXIbZPNHR8HD+MD
iovUZ48Q8IGQbolkvhwefsyncgl5mfJMkdO2Is5n8dMpSYaAK9L7oH2ICt7g
4cZ6RJaAxZ6qIUdM1HD7yMmmFuQNQSXf2tua+L8kR18XOQLlsV0TNkuA5+cP
81PIE/DvWxURs88Q1620ac9Fdpiy6+w/dQyfev81TFMBfX/Ln+bHJQzw+IGz
Uv3IWhcCfpS5G+HSv3q+BCgSMPPMs+mjUqfxtl3jaweUUH+LyE/V1ZngXqwd
yk+Rr6v7mc2rmOHM4kbjhsqoHio2lmOZLPCyoy0pP5Bjm9cYq/+zxk0Mj2Ex
Kmj92n9Sx1jP4Ss2zfNCqgScrGAJWqpwxDN8wb165PhwrgptWRdcNarOyOoo
AYOk1cyHad3w/nT1zTXkt2wKlP/954mHFb14mKZGQPtr3/INuHxx3lolc3l1
Ama7cpcm1Pjhde1l+z4iq3tPd+2pB+J2wzLP3TXQ/NhlvuPNG4LvLRY7UmsS
0FBam6fBKxzPp5I8cB+5rbx7SBNcxnUPPmgEWgRcE9CMDu2NwielRHyGkGl/
JcJku1j8mlYeX6g2Ab9sSfx2PhGPS57ma+MgETDnmFjEkyc38FaHrNAK5MeS
no0v0pNwrwBOydOAgNXMkbI+jGk4c1xa309kySJtjriiDLw0iyU2HiOgG6O2
nk7JHdz48U0lcZyA77fY1Vokc/ClBvqxV8jnL8W348oEnt4Vl2wHCTjk6369
wf8+rjJBBbaQPzUXvzspU4j3rV39dVuHgM/E5DajLB7hIXS72cq6BExsVmnH
6J7gPHwRhl3IFDGTvobm5fhL2T8b3scIaCd9EabIP8dt8KAiej0CCvNxXL4h
UoX/NV02K0LmOzQgZXq7FidcL1Dp6hPw7M074WwPG3A89FfFCLJVAP/7mtpm
fOyGh0OkAQG5Yy6keye/xWNyf+znOU7A6SH/IfpfLbhEuXPDC2TXt6dq7sy1
4y2vR71MDVG/2nayW5V34R59drwLyDesmBOuPOvFGWYGPyQaoX7xOs4+xd+P
11lVPlE9QUDjNBAjfGcI92q/lTKCnKvFnd1OPYbzkdwCE04SMIqViT3TbBJv
L8UtlU+hfhx4xMJsMoNHCPNqf0duHzUnpbDM4zJpK0LxpwloVunnPvdxCf9O
1UGlaIzmpcI0l/fiKn4rqGh6ELl0h01V0fYPTpq+0h77HwF1Viv/vP6xjf+2
tCqTM0HnL72rlm6+hxNtSulfkVUr7uVrVlFAY22mkGhTAtqIrQYbrlPCvadT
1jJnCOj7NiPVtp8Klgs1gS/IVCGcdNWn90HH1CzRq2YETHpPsd1otQ+yUvnT
HD6L5pNQHofwNhVsDjzxsxeZnBkHBtSpoP8P8U+XzAn4ezUtnZKfEopZ7lZI
WhBQ5t+Qc77TP7y3tT+zG/n2VIIRifsvHqNVERZhie7PV5OFFnGbuMrTG3YS
Vmi+1gvVTI6u4VOCLrATGdsVz2ewXsYzU0gSYdZoP3M5+Z1U5nE9Si56MRsC
jlhuqF8Kn8bXAxZ/fUTmHJ5jupI7jj+cau0KtiVg7akwYSP1b7iFRUGlsB1a
j7znQkp7H07bGpnVhuzRFTx1OLILr9E0jww8h/JJEiOgfPIB93gi7yBoj+bX
B8UDNytf4zyC9Mc+IIcrCV4WdKrDW5PHJf0dUD38k3Mn36vEwynqGfkd0d83
Vl+TFyjFjwRkLrxD7vJpeZ2aXYQPTfr2XnBCn19peV9An48nmh+v5nEmYPq5
TxmRfVm49geRnDfILk9tB2ga0/B5je3LPi4EhAaZanyhiXju489OXK4EzLs0
LSz/MRY/JVCq34xMcNTfKnh2Gd9Nij/sdZ6AzKGCNrOWIXjZP4f9nG6oPjpr
8n1G/HB7f83lRmRb3aQClxRPnGWS/Yu7OwHpcldnKS+64E1n52vZPAjYUfFD
S7n4HH6h5X1uPXKZpDV4WmWBC2uQo857ErCgcUlcK9AU7y4Jcz3ghfKAcvaa
5OwJPIr/jOFLZCMadknDLj1cMUlG1sWbgDtB0sMSEhAf26Nm3e9DwDPHZcbF
+TXxVL+R1Wpk6iID86E0FVxnouaroy8B5R51lNKkyeMrZmn1jBcI+KIxUnF6
RgoveO9FfoE8W9NVN1Athp9R14u1v4juz8nppub/BPF9JYLu9H4EzAh8lK24
yoW/4Ptz4jnyeVoDU6k1Ntz1Vre8nT8Bv2bW5KswM+OceyXstAFoPzguGSp/
p8HfX4zdKEf+ZBEfLLBLgYeM2w1ZBxLwNcOp49wm25ikmVrTviAC0tDRPxY6
uYZtj9LbFCAn9b4prKlexDp9vq3DYAL+R7qvs/xkFivYKk0bRW66dzUij28S
C42PkrsSQsBTFm/a3f2HsVMcZm0CoQS8Mzgfu5fRj4nkHzpfj9x+UPP1glYP
tia7SWEThvbrouS9dtl2rPVle+4msjrjsZeCH99iuQZ5GlnhaJ5p37yw3dWI
+X2+2Hc0As3TukPJqvbVmJ6jrl8fclrc+3yDugqM5zcnc2Ak6v+30YJMq8XY
fPjMI7ZLBLx7dXldN7UAa6atO1aB7MrXSK2acQ/LzLg1anwZfV/zbw76QZmY
p4hD5G/k7J6JoGnTZJTvlLhvXUH1fKiv80tIPMauRV155CoBFV51WosWRWHT
Lf3GbcjFoxEXk0vDsDqzkjn3KHT/rV2Tpf8vAEsei4ynjUb5XJuxJF3ZG3P2
NRYrQu7p6phu03LF1LZFmo7FoPMIrmCekrDHGK+vWk8gi7966W0RZYGNcLSs
R8Wi/KytdaGnzwR7nn83Tfgaym+fhj3vk4yweDlvuSbku1X79YX+6GK2daDN
Lg7Nt+b1e3EZJEzxOOv5HeTK7gOpnbePYtR9ExQ58Sj//tErUbdWxAYcq3I1
rhPwism3ntNfpLGnv69rfEXeGXcrpJoTw6IibPqCE9B7KPP0130/BLCzdHJ+
nDdQ/7q/67gtxoVJZ/5jqkTW6L3m20TJhu2K9D4yTUTr47sStHGUEestLTy2
hLzEJtJxUJcae6gVOpp8k4DX6K/p3fL4ByI+GEXK3UL9H2AjUO+9CYzPCnB3
IJMTO/b7M60CsfGF515JBHzzUTae/uNvsOH72pghGeXR8h/YPYcZ0L6dMfcI
2TDYdNDQdQIQ193iDVIIKJKZIZRGNwwCODXFfiDfzekTt9nuBwb3mZpiUwko
QRXu1Al6AZ/8iLVYGgGVnfhEJZg/gcW6ivVm5NQRNbcRpQ/g3fHYNId09P9T
fjppZLwBd/vM5faQHXWYVxX6G4GPk3RbbgaqV7HPipz0tQAubLtqZxLwSI6c
mJpnJeCM/EQxhIwnZVJhAeVgli4/N+w2AReCPq7x3iwBDZkBGtx3UD9fvjV3
obMQpIrq91Uhv+32TX68lw9cy7j9zmah98EMa+lA/z2goT3HtIrcs8TorTR8
BzC3NjxKu0vArHuN4/J96WD8bMoxxWyUP0N8b5vxpIDqcafRTmTn8vedRNMN
kHhBNdI3B51HjI4/i0McsN+h5Wa+h+ar2Lcz5LZooJww+PwxcqOQjftQ+WUQ
tuynaJCL8uN36a3U+TDQZENfNo6sFRZwUHw7CFC/I8tczkP5NOTtZOdzf3BS
Tr2Eh0D1o9OjsrzoC9LvdEq+QA6s1NaLdfIEA//OF/5HJmBV1H32z2nngZDn
rugv5IWycNDr4AxcezPJ8fkE/Pys+uSCowN4rC0rKHYf5fVbZ/kUv9mApcK3
OY3ICY8WeSgYLYEaiy2PdQHKMxQHxF27zMDl0JXba8grC0U899lNwbuxGxyp
DwgYJ2NYcePKacB4QjRNppCAU62Zp5oSjIBJZS3LB+S5qMchzVIG4I6AyS3n
IjRv9LsOyegdA9/jZhj2kAv3aalfaYdAbPHK9eyH6DzP1hmNnQXAw4qL5ugj
9J7bqOF99VQTlL8ujelGflL3hKIxTg1sHNGn8CkmoJNK6dWiDhVAyvx+ma6E
gIqpN3ZO+yuBmN3AnQJkFbtvlNId8qDVjSkce0xAH0zYaQqTASzdBRuDyKy/
xT3+k5IG5ppaQcFPCDguK/dhOOgQyC3oWWZ9iuZdQEZrFK84mGDyvPgUmWXf
IrsOgyiQDqb4fbyUgC8NThf3BQqBCyNZXpPIn0Oevbuhzw9eHFeYvVJGwJTS
7u6qMB6wU9Fynq8cnafMJYNkCi6gy2c/WYU84Z8qxN3LARJi1x1NK9C8G6Ny
GJ5kA53zt0bmkc1eLT9skGMFnBYSdgnPCHjYAHTYmu4HNq/qB8Wfo3z05E2k
dh4juC9tZvkK+UPpvax0VXowmzbXZ1OJ7pODliWQhRbI70Sf2UDOPaw/bSlG
DYJcebvTXhBw7Mi4xIonFaj7VHFaroqA8kK/1JlHKQCFuuHHVuTc9DT7T5t7
pOP5o4au1SiP3D1s2h/xl5TMENryD9k8d/7PEdI2qS+ARe9eDbpvRN3ONR/d
JPF9L3qtVovyL9ektbvTBslRH+C9yJKOJ5vLX66RHpb1Nfi+RPmSrTq1S3OV
NM/to8VQh9b3mzM7aXiZpBy9r7YQ+Tflq30K95dI4XM5R2E9AU2VUjs7qRZJ
tI1tiqENBHykP3IyjucXKT1lU6asEeW16OOPN/tmSELOUlI/mlC/tgB6Yd4f
pCeqFmICzei8Yk8rm3RMkDTo4gTNXqM8VD1d9n1ojPRusJIn8Q26L65uua16
jpB4dmKmZN8TcFPa/PC3rwMkX4EzFV0f0Pw67uTJMNJHegNELwW0E1Bs7X7C
BmUvicth6fjBTwRs8RqYFpzpInlLTW03IodPzJyaYu8iNS9+LXXrRO9djSwa
C5NOklfUK47aLgJ609Hyde90kF7dTx616UX3G8U/mZGddpLHlGxo/le0f2do
bM9yt5Ean4ocMRpA+2/5TKyNpo3EHsw5vIz8Z+MqmX23ldRA81f32BA6TytF
ryb0czapjyzT39E8WWenqLzSRqrz9HwoM4HqYay0fOpQB8n5KR3mP4PyblnY
YODHbhLTYtGX6nkCPqxPObSY9IW0cMk6WnYR3W9fMniFPw6Qehn3yxUsozyS
NiD+aOE76V3PNNXwCgHZD/b1HvEeJVXdbR7gXkP3S3aV9lGhcdJDh5yyM+so
z9m3NFjUTJDuSgZdS9pA96+Iv65YwhQp8fdpm9Y/BOTf92l65e406dILKcV9
W2g+ZmOhSauzpAuRlLTYNprfvMWrTg9+kRx0v30L20H1fty/ebBqgWTCUPWs
8i+abxRcaTaCyyTd7uTrC7sE/F5flAHEVkn1lZErN/fQ/svMZC/DNZJqlse5
w//Q+Sq1zV4NWidJ2uuquFKQYYvA+XQq0U0SWUeBoKQkQ3Ubf9O3eVsknkMC
DGRkO99dpz21HVIaPUMQiYoMo3RGnzEt/iUxzq+PDCLXafrGhLXukWK7JoxC
95FhyHKOOq0LBfj7vOsFJzUZSnhwRrgHU4Lf4SWJ/9GQ4T39P2zPvu0Dbufu
rM8j29WUBp1ToQEjMNYxkZYMrwv8WFd8SAssJfw+StGRoSYNJhyrRg+66c6p
vUemD7s5PDHNAIx+Gd13pidDU6l7M/x1TOBNpxozBQMZGlgKPidV7gcvbrNO
aDGSYZpnRXIAOxuQC989NYCcmx2+mHiGHTy0m6sJZiJDS/edasNSDiAEv4px
MJPh67u/o9kPHQRZ4u+SKpCz/ao+32jgAqx0zzZP7yfDc0K0NGkhPCBhLs/l
F/KnyJ0eUws+EPEsVFPyABnuqvPba9wWAquZroVvkc835X6WuyICfMJMDzix
kqF/5MVDDzpEwQ9bLGIPeeal3KEYDXFgj8v8uMdGhlMc9L9S30mAr2I8Jprs
ZNjQhhl/D5QEJrQ09f3I10dD9V4ZSYPWn8uHgjjIMNr3/P5fRkeAzqeRVDZO
MjSMzNLxC5MFs0TqidfI6TZNuzISCiDVT5fa/yAZkip78zmYlICG7lqjCBcZ
jjzkLGd4ogzGOB6GdiP3XnuI64aogoQflkpR3GRoraMREu+vBhRrGH4p8JBh
7YOofrkCDTCQUF84ijzy4HaUAos2iLLxtU/hJcN1Btc7RxsAkJYV5sH5UD38
HE0YtIage7e7ZwF5cIFS/sqeDgjrirlJ8KP1yl2NftZ9DAjfV9U3FiBD8s/0
8Mdf9EFLwPTeLnLToav9OIchuKB3t7ZUkAxvNLzY3Uk5Abi4TgScE0K/z2bs
pGJ2GjTN7MjsFyZDpcs7U8nKJsDtZemPBmSvx9EB4TOmgOWmA9lHBO0X8V03
7pMZqLZjsxYQJcOPEX9uRs2ZA3v5t+wdyEwlxZ5LelaAliK4I1KMDMXLRA5L
T9mAsh7JeBlxMpQ1aC1w6T4HLB4M4N+QnwxuxAXccAS7QYlbiRJkOLnMYcdk
6wwKDUiVWofIsKw4sGTA2RWc4lnwmUPWsTpxJ/CRG1j7SZbMkSRDQob34QlF
T5BbbzpmJEWGp2hvXW+k8QF6SftytpAFjXQJktJFMG9fZVYijfrN66Vrtb0/
yFR03299GK3X0W5PyjYQkKh4P9AfQf1k8Pjxy8xgMPW5PaoWuYiXu4aNIwzc
Krqk5SFDhvWaMrOfRyKAaqj8GrcsGRbG3sHeUl4B3wzHSj8g8693yQa9jQIx
fOnuoXJkKP+cJtm+MQYcmT8mKiWP+j9xv3T5+jXQ27g+1I/cEyPO5hx0HUSk
PMqMVyDDhFOZqtG6iUDMydpYTRF9/hSYM/RKAu3KTPTTyNb27j3FkakggLrx
9W0lMqSZeFDhEJkO+PovROork2GHidtcfX0mePNI5Og6stBvfSpF/SzgFd67
UKhChmMhmKmpaA5gP3mt+KwqqvdPVKIUtnngpYCaM/VRMjR+E1Bz4mo+cFyY
4X+BnO2pk8GUVADom7O/uKiR4d0m9/GXI4WgIu1kCoc6GR42y1ZxufwIWLns
Gr5FnqTXNz8T+BhQHC2nCtQgwzs8vE3aHaWgmNapQUyTDMczORVr2yuAyQB7
SC9ya1HAKNPic7BZ8k4hRosMfZpzFF7aVoH8yJCfStpkeLqiaSqdrxYYnpZ+
MI5sRe35pk2tHiwJDdmlkciQ4qHgWaHGJpC1dJNLB6B6/if8h9n+NcDegO4l
5Jz4fztSBW/BdMbijXyMDE1y123PqraA5PP3j5ngqB5Dt+NshduAmrrZ7j9k
nHvBPOliB/gfgXD2Zw==
     "]]}, 
   {RGBColor[1, 0, 0], LineBox[CompressedData["
1:eJwU13c81e8XAHCpJEmikFkqFNFQZJ0HlVFUGkq+UkYqo4iKBimhQZK7L9fe
e2fLlpXsTfbe46bf8/vrvt6v+3l9xnnOc8559t21M7BgZWFhQZtYWP7/W1ke
y8ryiIB6PgS02MQUQA1lHwcNe2hxga3n8w+otw3YqfSYgHZtSKN//FYBjerb
9jRjC9xoKt25Xgstu1z3PrEnIMF1tyrFjY3QMTQvudOBgAKzXuSSZ1qgO/u+
XDw2Y8DK4G1rF/R96jp1/gkBRVp/b+Lu6INB0ytqw9iXa+hKrFmDMHqi/Ow7
RwLKmjLr4hsehQk2VT1xJwJqQem0T+pTMN2adDUfu+dUqIhE1QzMx0oYGz8l
oJgSp+UP7XOw/JpitoJ901bv+0zuAjANuB8GPCMgubrIdEfzJWCReGd/4jkB
1asHPD5dvgwbV1ae12Fv23cqImV4Bdiqbd1snAlIwvJaAG/lKnAE9ntyuBBQ
7nZLAwuHNeCyv+EbgR0lYW45O74GPGd/Es68IKAjujzMXcAEPgGNwF5sccl2
QdfHTNgzlh7+6iUBxVZsSPzjzQThPOl4oVcEZNigzujwZcLeL0FpmdgDzRG9
4++ZcMB8d+611wRE9XN/H+/ABEkF7x+z2DVfB8KmrjPhMMe/Kh9XAro/69zT
eoIJsp0Ov2TcCKhArP7ULk4mHE8cbqvAvvfPOr67Zw1Ouv/XZ/mGgK52/cyS
TVkDlUNaM0HuBDQxPb9505U1QMzvy6pvCejsIUce531roFl7lKUdu2QpadVy
ahV0HQV37PYgII5R6/CX3qtwo3BCxsuTgCgSdTk7C1fgyU1/q8efCMiu7rlp
utIyxHn1dqsTCOio2buQIdsFKPieLDyO7cxf++CF+gI0TLjfDCASkIzdj5uP
dy3A4mWJX6MkAtKbqiY++z4PSPBh6VcqAVlbxwsMbZ+HX9HzsX8YBBTa2uNE
KZ6FwY6SEZ9gAvLfJDHUTJmFZS6ChFIIATk8uUCxejILwg6ngz6HEhCB7yvb
W4lZsFR+9VUhgoCeCm7K8/k8AytVW5y9YvH7jTZssrSZBs71lvQTcQT0VU9T
IkB3GkSPRs91Ynu46GznlpoGDf8LNscTCEjeRvBZbtkUfDT+YtqeRECJa7sj
43InQWxCUOtIBgGVTYt63S4eh7NcsrvqCwnobTLjkZnsCLy4tcz+qIiANPuz
bn5kDkNyZNFfrmIC6k20GOavGgZRTcOhCz8IyLaROXrl/jAsPnXNLi8loLRX
sZ660UMQ3ttgWlCF45OevN1HdRA6ZGnXblcTUBh3Oav3zkHgeXFPdx075jsI
dPz5A6/4mCdUavD1zn1zb3z+gOH5g1sy6whI1qR/oHxwANjTnsYl/Mb3N7Nh
hIX2gxqrRrB+E84X86uBP172w5OLnIQJbI2xJt+jhv3QMxLkKt2C81mHMTnO
0Q9ZopVXItoIiGejyakhxz544Cm8Su8moJUuas7dm71Qfavw3OcRAvLS21x5
P6wLnry7JHJ4lIDUDp0QmrnfBcIJ3XMl2Cq2kr/HZLvAhnU96O8YAaneVN2s
mN0JXFFKa9aTBHTh+SN13qYOuLiYknB+joBu24+N7BFvh2UxTY8h7IxrbQ/t
J9ogSKfB2H2egDaadAsdy2qDaer01u8LBPS+5u1k5+U28NU8Yn54mYC8405y
9rxvhQbfcIGtfwlo56mNpj2bW8A5++RUKPbW81vZNJqbQXzgRwlax/sxM2b/
emQzOCj02z/7R0DuIZ3s7nrNsKtL7OfQBiLafNqfHEtuguvSJLdSNiJqDhLh
HT/zG1pLPoy6cxPRwZbQuNLGBvDVf7oos5OIJtXyhw/GNYB2813WJuy1kpue
Le8aIH34tKAULxGJhXkrnlRsAL9twzrVu4loff+td1lB9aB7+UzULiEiqvhr
FHHLtQ42tMml5WI/Vby2yvivDjLvChVaChPRdTeq6THlOpB4MtuSKUJEHFWP
WA0ma4GVEMT+314iMqZVizUN1EB2B/Ne2EEiOsw6QnsyVg2PLYYd9CWIaHzo
/B9ifDVITf56vYTNeeaBmqp9NQT8iyboSBHRnfNbZzesVYG9+M2yicNElKYj
Y2fCUwXSVmkSp44SkcK+dB13wwqgztn8KVUiIt/zR7/1y5fCU4JBlLkyESXL
BcVrbi0FA2UFG1YVIqKparmsdJbAFneWBVVVItI6IfDZzLME7Hm+bkoDIpqI
oLuK9f4A7WOZ+0POENFPvZbRKEYx7P9NHUJniciLK55rj0sxrD9zi+nC5lQK
Wfh1tRhSCnRPCGoRUf6x7OzDW4tB9FKnxhcdInL1ydh3wbEIFmxZ777WJ6LH
+jWb+owKoY5n6KDIRfz+AQ5slYqFEJ1eNZKN/ff1AdYFvkIwXfd/vHiJiIqb
Tdp2NhZA9SdJN5srRCTCozNy43IBBMdeCLp1g4haNcgi/yXkgf5oQJfCXSJK
/VqZYb/3OyhONDf3YX9JyGDLGMyGfdMC9Z/MiGiTb5+8U1w2zC+Qi/vNiWgo
WUDojko2UDYERvrcI6KvBr+Z1bezYFggwn7IGudXGvHe/pwMaBAafuhnQ0Qp
95fSA70y4LvoIQtVW7z+WR6e7w0z4POBGMOvdkRURe3fGzCfDiePJqiAPRE5
zcwGBJxIhzdaGWyEp0S08tRe3PJHKljrLv9Tf0ZEDn9575wgpsI1vdMr49hD
28ISTaxTQerK9zENZyI62/XMrHp3KtSa5NdNviCihA5/8qR1Cgg7lZHPvSGi
S3Or0RHSyZAW2iy7+JGIDKhlHDuqE4D7bedW+ie8PsMFHjSvBLA26x84+xnH
Q35bV7pWAhwQnyJ/8yEia3UC+V1JPPgFsm056UdE2bkcik/K4uAR+WS3A4GI
ImycTML6Y6D6uXK2EJGIyAL8+25HxYDUTfVvxdgk+1OVfnYx0M2vd56XTETp
zgOjZn+jQf+beUYylYjKPScL/ESjQcb3q88MA6/P+WiVG06R4GlHekAKJqJn
UT/2a2hGwoB+4Fn1ELy+a6+mCNyRQNkes+YbSkSsKlZmb2MjgOND0b2jEXg/
7b86rz8SDsPvZsAuFq9/ee8WbacwOGOxJMgfR0SHivTC03TCIOjM34U8bCeb
2lFvkTAw3Lg1liuBiPrr677YlYZCqetegfgkvH6ybj/OiYRCiMvF6fF0IhI6
Yu1S0xsM4k767l4ZRPQ5ssL5Xn4wBD/S45PIJCJmlN5+Ci0YgizOq9zOIqLo
r2NHWY2DYa+pbu0aNnetg4aBSjAEGuncJWYT0VQy24KTSDDQL2p51n8nohA5
vW3+fQwQ1T0nZJtDRG0OlqIFpQygnTkbz5FLRAea3jw4FMsAYTijHoHt32P3
fsGPAdTTmo2aeUR0Iv/81Usu+H95jXs92Af1k/fbWDCAIqu++iIfrz970GHP
ywwQPIQ+7SnA+e4zqDkMDCDvh73p2DAcI9Z7FP8vqpZiUEhEFg+2rf8+wACS
gOq5KWzxK4aiqsIMEOBVaf1QRERGz6sFQ/kZQNyubC1VTER8J8xfpGELsCv9
+4GdUS81CSIMILCe9rvzg4ie779Ph0MM4PurcHAdmyyj+3VUhQEBS6cyySVE
ZD8czVZ4E/8/e/K8QinOP98neiFuDPg2Lt/1C7s6WtluKp0Bu4ZOPH5URkTq
ZRnPo5gM8O89vml7ORHVKVj8Sb4eDLwdxwhR2I4PTOT5K4PBr+no4XMVRGSn
r+Dm9F8I8NTL5fZhr2QrHSLvCYUvVbKXXlcS0WyD46kzHGHAXXqkX6iKiOTG
Yl9dhHDwLZBxysS+dJizTLkmAnZ8l956rZqIglI7os80RsHntMPUGewfh8WG
xZ7HAlfiIbnPP3F+6/2ZtZ9NgE/RUkWHa4joo+1Y6opmMnCGSV4rwyYx658z
z6fBx0CJYbNaIgowyvBj088CTvJBF5Y6fD3T8+idgDz44H+Ai4a9flbfcrqg
CDh89jNO1+P1aDnRQVUrA28vcfkm7DuV483pLD+B4+2+MvsGXM+Vd7iNizeA
16u9Rjt+EdET5tenJSFNwP5cbCIGu8Pv3fV8/g7wdBB11W4kopyar8XPNXqB
3VaE9w+2cCJEd08MwHsr4XC330R0yr3m+uryMHj8J1id3YTfP8S4n/RzGthu
7Llt2ExEidGKEQpjs/DOQGB2Dvtf0uVnCf3zsEmP/51vC86H9Ld3jocvwlst
PoEjrUQk7V2TkSi1DJs0dsdUYDv+2F3TdG8F3FV2qVm24fp/l3VLjcUqsCrw
1rO2E5Gm0Z25x1Jr8OYYj3kg9m3Hm7U+GWuwQWbnknIHES2rjbK8E2KCqwS3
dwt2g2GY7FVjJrDs2yHi2ElEUf90b+13Y8JrIa7EnV24/09oiW/B8z6X4/1n
37E3uv2+JveJCdSaH8iim4icn1gUvHTB873U3q07enC/4z2W02LChEw3l/pM
bP9yK6GTSkw4195EutuL8/PUw7mKHUz4LX/8LmcfEenIXaap9K7B7NDw7O1+
PE88lxw++2INXNXPfN86gJ+neuT2fS18fqEEuqdgG4fdS47auQbS+td3bRnE
9WHGfrAudBXMU4tPxg8T0fuQdz1dlSswu11s3XAE19Op8zyj/ivges+5dMMo
rhdvbQ6cu70CNMFjhtfGiGhLhsd2zoVlaHKlP2NO4OvzRi3lDy6Dtt7z77pz
eL9pcx9pIC5CU3ij+zz2r4N8h3juL4I5y9EL9Hn8/Fzdt+mnF8EtZbBjZgHn
g/xx90MdC5C95+o6cRn3P98tQyEHF0BmUFZ96C8R2abR2VDlHOx8PVDqzk5C
3AP/cY1cnYEfc4pa4ltJ6EQhn07q8RlwsvpUVoCt+O4aWzH3DLRdPlX+l4OE
VkKfzUfifAo+4FnxdDsJ3ZOeueCJ5//jldLVD3lIiDZMUD0fNAkDaq4XOHhJ
KI9S+qLVbBICUhqrI7FVbNGWbslJWKW+/PlnFwnttxU3uJA0AUV2tTW3+Umo
8EHLo4CKcTDY7VB/RZiEbt2eFzuwYww2eZddnsXmrDYOyGkdhfR1oQZfERLq
1jjikBc6CoLDPxp+ipJQ+Z+P+9aUR6Evm69Rax8JkR7xLqjbjYC9aXaTsgQJ
2fq2xBkOD4FfzIaO/UdJ6Kx12u83Yn8gnSmolo/9K+V5YMjiALTpyQcZHSOh
fzumXvHWDID4tKX5l+MkFKfLFOp6OQAp8tXj6/IkdHP+ihFXbz805gb8bT1N
Qk7NpbNGaX34fJV421GJhMRUyxolv/SBsGlFIbcyCT1w3VOkZNMH5qzMd1oq
JCSSRWIcleiDhXN3uNLUSCi9TqNXj9ILfHXSYr6aJLSzJYSr80sPKO076yZ9
BsdLrE7v5+MeMLE36S/F3jvwOmDtcg+E7/oS8fcsCX3eKm3BzdsDCjcX5R5q
k5Dj/QpR4aPdcKOvAJ3TI6F4ozzb0ZudQJq/dpd5nYSyV2MLltZboTq0aiXU
kIS87pXGWJW3wvpV9S96N0iI44yiwAW/VjBPkymg3yShysSWNEvJVjjqtFFU
3ZiE3k3cOVV/vQXKlxJb390hIdfLCqIpFU2wFiHxWPYuCflrKcd0k5pA9gaV
vRk7xmsv8dGDJvDPfK8gZU5Cu8NCtXM4m8D0ucm3SksSut/Hbzlw7Tcsr267
vMOahMz+PRYoX/kF0jFuwxnYR1YP+rXX/gKTW0uvTW1ISMk3gV0r/Bf8+N4X
n2RLQv1fxLbtv/oLfF9kcV59TEJjap++tKc0gOS6ZTnRiYRaqUINqW/q4fqG
IhB3I6FvHDfFNqfUQFz1UZ98bFu9APc+pxrYRAzsMn5DQj70lyknlWsgSfbl
S4I7CX1X3t15uuQncBorfuf0IKHtHjxeQV3VUJgef2rJm4Q+ZFTZSEhUgcAb
EQ//DySk48UptTxdCbZ6H38f+4ifx+3LdTynEoQH7j+x/kRCw+PJx9qvVILT
zoPJvT4kZHr2ac/4+wqQsaYcqfbH67Pgd92MtRzeKHC8vP+NhNSX19/c+lUG
razPq9kCSIjZ61+bEFoGHqTrD9UJeL/OlS/f1y6D3tKdUekknE+vWw7s9C+F
gH2eBxh0EmpK2cjrr1wCG5qfCDlF4nwoM8heLi0Cyw0oaG8UCRU4jmmJBBZB
tfS2g1XYD3jT7QKeFgHRlSG7N4aEJt05C90PFYHs4Rr1yjgSGlkN3K/wpRCM
XkpaiaaQUKyN5b2HdgVQEDE7Xo4decYwwPNCARxsyH3skIrrQejBhqlDBTAt
cdWlPI2E7BU6V05U5YNHnetn+0wSunFN8TWxIA+S97elluaS0NtvPCrnS3JA
QD/s9OM8Enp1S/Leac8cePnsUZ5QPs63cckTUedzQPsnW/mjAhKSIASYbW38
Dl1OJ9oFi0lIfL8HNX40GzgqP26wKychvdCHxhGyWXD3Eejz/8LxjWZYEzjS
QelpbWoe9uuJD3ciO9Jg56vbQpaNJKRlx8u9JyENCj68Hk79jetlVfhLvmtp
IBaR/8aghYSkX9fIWoelQkcnZHzqJKE2OJ7QcT0FUgdqRU524fgY2B3zkU2B
D2O333Zg53QfT/rGlgJKK68vS/fg9f8eMknJSAbSroKx8j4SqnAs++YskgzX
z6O9m4ZxPV6fKphcSgRZgzqPGOw9mp+E/BoTYfNN0wmDERLKR6ZSr5MSIdXS
NZsxSkLQuTx3wjoReN8UXIUJHK+g/sSpigSoy0RezrN4vxaG7mkojQMdCfXZ
aSYJ8afwD5vvjYYz2pXcn/6S0AXdpUDqRBSgB1fkDq2T0LNv+eYK36PgVLyF
9Z1/uD7qNmh8NYyCA6e8B+s3kBHV/ASq94+E9bO/2pLZyOgtUWymbW8ErN4z
XtHfQkaZy40ti3PhsOD1h38M+50Gydu6LBzGfy5d3b+VjBzMKzaY24VD6zXh
2q/byGhLTLf1y+IwSLWwKH7CTUaXL8+edHwRConvJ3u5d5KRUK5+1PFroRAT
9ZQlDluzqN/vkmwoBE94qf7hIaMqprF3em8I+DjGZ1zbTUbnvBvOuumFgDdB
oWkG+0hj1lrAoRDwyCqY/8RHRhZyFQ4ybCHw4m/DsVJ+MtoImzcsFATDg3dL
MacEyei0osghYbVgsIhwrWzAHmAGteiKBYNpxdYRWyEy4imKFTHdEAyG24Ul
IoTJaLn2sGRQOQMM5MLOaIqQ0WzXn7bN8QzQvyxr1o1dLrr1UYU/A3QcMtxc
RMkoZh/r4O6XDDjzDQXxi5GR2hZzN5F7DEAZFXkp2Ju5RuWErjBAudWg8+Je
Moqb26p2VZ0Bp9ba18awB9gDnggeZ8BxEQtBz31ktN54NKfmIAOOwKTiAXEy
4h9Wsh3A5wGpO08NC7DtvF95/sHz/wF3Fifj/WS0rSpp2zNssTAv/2Xs5guS
Q+b4+sMSdsOMA2R017jr3ZAUA+QjrqqcP0hGrO/y/Y3UGKAmpeQ7j31EM4Ea
bsIA7SixAZoEfr4WcfX0R/z9hzcrakni6x3VpU9VMsA4ZvTDNLaPfoFcgnAw
WMrUdZOkyGjk6Zbdm72C4VFc2gnNQ2RUWqZsYsYXAs6ylPfj2E4lEoZPa0Lg
bYJr+7fDZCQiU/zeMS8UPh+1lANpHI/d1VE+y2FASjrvPoy90Y0nnC0gAkKP
H2v+IoPz40KBDGd2FMSn8EkrHyGjohuvRsK/xUKmPPPVAPbxIBs741OJUJTW
2/BJFufDsU+HttUkQ/WpMgkFOTKqNWH3O3ApHZoyYp17sH/w/+vk5/oOPYp+
NV5HyWji/c51z4wCGM16Kn7iGBkNW1z1v7f8A+aV/nPqwJ6TfrHH068S1r9r
VL47Tkb6AxuSrozWAbuqlKjcCTJa4L4kYfvuN/DmbbdvwT7kZnXxnGI7iMJc
iZs8GT0SPHby4pZekCpo2SN9kozP+6hzem0Ajqvn2TRi/xY50Vl3ewRUikIK
X54iI52/qg7VbJNwTtNrt6QCGU2PzguxG8/ApR+29+uwOx9/eN9FmQOjs1dz
nyuSEeWf2rOuyAUwLz29c/9pMlLvOGY19mgJbLXELKqxReg7N1wdW4Zn5Zuy
HJXISNBNmaeHfxXe6IxyiimTUXrzR/XHzFX4VFlrWo4tKMN72zB4DYjn01If
q+D15/lPiH8XE4KryexCqmQUNVl6euQWE2L1XI1/YOtOutQPvmFCeo1Foo0a
GblQkw+n4Xm/4OL5TfyAv+d4xojrByZU1h29UYDtYV+RLv6MCY2X+WLvIzLa
mSny4KoRE7oa1v7xqJNRRveWS8PyTBi+0nslB3u3/Znra1uZMNtYGmGhQUaW
C4FGYu1rsKX5y8VMTTLykmJ9OOW4Bjw3nobcOUNG3AIi5/jU10C41XiJ4ywZ
+ekKXb+3bQ2OtksG/neOjNoemthW0FfhRnfuJKsOztdKp1suJSsQPTTySU+f
jCqPzPjJ71uGFvdy0hg2Jd4qvXxmCdj2RoR5XSSj19VB0elFS3D3hnluySVc
n2pcNgVZLMGeiq5x1Stk1HDoOoGRsAie0b/Oy97A8dhm1bV4ZQHSzyUbVmNv
WDvMvX5oAQb6fM0e3MTflxFWYciyAEhI3yXciIycPUpvscTPw/KH8mjR/8io
VTmlctf2ebhnk7t1x10yelWQ0F/cOgv+W6m747CDI50Go1NnoSjMed95MzL6
fn52tM1nFkS7FE6/N8f3C/T7zqs1C036yVb/LMnoxUl5jtbMGTh3NKJs6iEZ
jQncNlCKmoYDc77v6hxxPdnk6UBymIA7k1WlLk5kFMJ9tqlOfgLoI2zskk/J
aFfWwo7Pi+PA3/PC++UznJ8Bl759cxkHjp9WPodd8P0t0rSyP4zBdDgivXUl
Iy3NmDrr4hE4EuzSJudGRsYT++ddP47AA1q6UDs2d2C7NMf1Eej/KkM/5k7G
/b1k7unoMD5PCYR0vSOj+39FhcIFhiHHaDpW8QMZpWj4crz0GoSVa9KT/di9
4b96Ht8chFOXLeV8PpKR1Lm5fT8PDUKCVkfSn09k9MRC62VK1R8Ili9P9/Ml
o1CJHCmpXX/AkyuoYPwb7leZ10hr6f1wtehiY1AQGQXu3hI6r9YLG8kXl7QZ
ZORr4BfbLtgLyY8vCs5g/7lgq8m11APc+y6aqoeQkfCLn6FXEnug6rX+eG8Y
rmd9E0r6Ej2goaq3aX8MGZ28nj/8V60LZnbpSVZhiz9S3pjwrxOCxi/oOsTi
et79JGigoBP+Ui74FseR0anm+R2tZzohc/W8sHkijset2dVygw6Qy9SVD0sj
I5WB6qnOd23Q5aNrqJdORmTOwS1G+m3w8Z6u8wJ2WQvrFV3+Nhjl0y04m0lG
T4ctMtyjWyHcUefCYDaOp5gwBZpaQPiEtrlkAa6fWRGyOzWagSP+rH9UJe6/
8ZQnEhaN0BGkZneuioy+3qa9vKTaCAlfFXT7sRl3Ll0r390IV58fYhH5ieup
PBdPYNkvoJ/Zbu1bi+P7Vv5Bi+wvONHeqPm0kYySTes+r3E0AFvNT9Fdv8lI
Yk9Afu5QPbQUlK4kYl/ZWV7y40c9vArPTBhtIiMxt/jTga/rofwxVcikFe9H
T4XzT5frwJjdfO5MFxmlbvN/8H68FmTXjGt6sT+KvaiVia+FDZPXol51k5F8
FnH9/KNaCP+ldTuzh4xkU7M3zy/UwAxdukq6n4wcoz8dqGerAY+Tc8E8w2SU
V6Vft6xaDQl33xj0zJDRsWYLHTFmOfimNt/1nsX97dvJLKWycrBnO+IgP0dG
FYXXxEv9ykE+uvmr5zwZmfw+L3tIuhyyZ2R+H13C9WCbXjbbnTIodW02dGPi
/uPLpmnUUwKRDTJW0n9xP1Ydus6RXAJeB948+43dmpLhKPy2BC6Uy5AO/SMj
xU3hBLNDJVC/401b/QYKch19eeDesx/QQZf5T3wLBZkatfkGSBZD3rSbTTX2
4UMtiVv/FUGgRvNLJ3YKivAUjGpoKoK7g270yq0U1L7t3wWz90UwdKS5256T
gh4t53Q/HC+E2Ry3u8U7KUjRZ1vPm5IC2NredM9cmIICVMpMYk1ygUv74NGN
IhTk7qcsSTmQC7vSHJYZ2DZPf+YyR3NA1Ifbq1uUgtTkRKp2Pc+B45q60Ub7
sPOpLK7k73heyB2/JEFBCjcPK72byYI7ApxpU9hDWWIqSnlZYPnO6OVnyf9f
7xBx9UMWPLq9tL1aioKEk4pI6RJZ8I73mJyWNAV1+fy+veduJsS7hD5WPUpB
ghOtc8mj6ZAyPHu6A9v9rFGnWW46ZF5TZ3U5RkF1/i9v2fqmQ5Fcl1/mcQpq
WSEbfFJIh+Z+/tQTJ/HzetLEe7zSgOXCh8VDShQkUcdmeFYtFQyE7V34zlBQ
Ya5IcWJvElRYvDuYjC2wuVxtS34SoARird5ZCkptNh0LoiaBnEb+/nfnKCi4
yq2WciMJOK04q+e0Kah/2buY8SsRSlPChev1KMizI5ZtY0wCqP7NKrXWp6AB
kdyzQTYJkHru5yP2i/j7DM95pB5NgJDWuR9wiYI6VBKeqGXGg+s/ZBNvQEFv
Brh186vjQOl8e+4HQwpav0P7lcoRC0n+k/ckb1AQ9+6PskaNMSDVtYGnGNu4
qOCfFT0G+B9LWa7exPnybrEv/0QMzAc4ct03pqC9kbZHVc2iIb5vx+1zdyjo
79PFV/WNkSDufIZlw0MKKvszeXzmbxhEiqd2R2HbBbCmDdSGgWzV/nwDawoy
75BkR8FhoCS88VWoDQVVrBQKyWmHgUFe4ZrWIwo6mpt8gIUUCi2Wx9qnse+O
CCRq2IaCyQ5GNukxBXn8upc/rxkKD0xdn4/Z4/ydrHZImg4Bd1ZY+uxIQTk5
3X5zF0OAIya+ScGJgp64+ITw4Xnf94poeg+283+cl2tZQ4Aa+vfJ8Wf4e07r
/yeVGQziejZX27GJAc02PV+DIXKh48Tb5xR07GAFj8mjYBzvnNnfzhQ00yW8
d046GJSmpBteuVDQkTS+bQrbgqGAQEmSfEFB77vp6eQxBpxD277UYd8NJsvB
TwZUDzs/ev6SgigtagbnE/F8/GX0ovgrCipIuDg4js8DLaeN5Kqwj4ksr950
YYBJXwXXk9cUpH/s5tcGMwYMeJ+eFHaloHtE6+xgfQY8OBH1swTbfvdV4YMq
DJhuF4izdaMgFepbvVIZBji99fzI/4aCHM8SF9n3MYAps/ywALvZJlXuwx4G
vPl97/x9dwrKXB2y347nf/ZXzYd53lKQ5gnnNBdBBnyW0OL4jp2n/dR+5QAD
dtemj5i9o6BoSe2SGQUGUJ9KVHB6UNC5zoeyR64xQHxvQGQatvb365enXjEg
snyzp8l7CkpzE9i8N5MBso8d723xpKApeh357SYczz1/ziVi13P+fM19H8ez
6KrETS8KurxNMs5wHMfzwY/NrN4UfJ69znWcEALneOX/RGNbPN76OcwxFKq/
h/y48oGClC50zssTcf6Y84YysZtWWRnfd0dAC6e7e9hHCkK01K1buKLAJG32
rv4nCmqb94+6ExcDA//d1VjCXqq6dfzUsQR4wNawL+gzBYlviLP5s5gE0/Hq
G3R8KGhO/sNdy8Np4GSY1DODbZLuFfvvZRYw/+0tIPvieum88bHj5Xx4E+kb
qPkF7++AoeDHn4qB/TLL63Hs64aTChnJ5fB5xc7kmx/OPxWu6I8WtbAruFtV
7SsFjbYvTmet/AKy7kWRIey3bqcypC62wt65PKaPP47n/XN2tiXdEEGR7VD8
husJefvmf9H9cOk2waEJW02iVNMmaAhWxVm2PQnA9cevTSq8ZwxCB62CdxLw
/hCs8Q/dOw360fWnE7DZvxWHserMwrKNUv0FIo7/4ugav8E8BB8LsRrF/n1o
H/+U1CJcWNjG4kmioNwYKJQuXILFzCeEg2S8P3tt5913r0DQi07ZYuxNOur6
xRKroIvOlZpS8PfoXFdmX12F+Y0J/61jOzjHnxoMWANaGf8ChUpBoqr+8a2b
mXDug+vH0zQK+jHlaHPyIhOm9Uf2N2OrnSRyuDszgcxj8P0JHa9H1bULyp+Z
cKYp24AnENdnuQDDTB8mTJL2jyZgB75RLNN2ZwLxv49uekE4PherDxtYM0Fj
34LAGLZBcduGZ3pMGBv4L9GTQUGlhNGDhVJM8I8s1ZIIpqCTX4PKMv+tgZq1
XHcxtpTXKKf3rzXwm2Ph+hdCQWt8VxW34POBSsb9MGoorqdstq/bNddg0LlB
RSmMglh8Am/O7lwDJdbQh47hFPTHsjNwNnYVerm1KsYiKejh8j/Fl30r4N2Y
YOoVRUFRMmw1WokrIE8UWJaIxuu9VYfj6qsV8BQblbgbg+uHzia780IrcFT2
09uWOLzfbdushW8uw6vzv6AkmYL2Z12ZuPhnEYQ8bqfTcyiI7diewjtq89AY
ecBdJ5eCgkJzrA155+Fj1cjFeey4u/2EyOE5WOd+MqKTT0EcHUL3jPznoIfi
KbxQSEGRiRw8Q1OzEJ6U9OZ8Gc4fz6Zi1owZMGl0uriI7SQqX3HjywzwLykL
M8pxfxX27Vt/OAOeKqVpixW4HuvGRCmKz8DDsrZhRjUFJfgXalzym4ajnRsv
Ltfj/7m+Vm3cMAXD/8qFQhrw94V25gnkTwJD/POw3i8KIn/50JL1chJ4rATe
hDRSkOpCSCuFOQELszJp+s0U9NVHkS+fZQKy2a8LhXXg/TrCbu29bwzOyEcO
XR6ioJsn02+M5Q6B3YnjASvY8zsnBm99HALy8ZwzjGEK6h3OGTlxawimjtYx
pkco6HwI7xTf6iCQjyzf8hnH88qNvrIvKoMwLaFdVz1DQV+2UwvDfw2AkETD
qyezFMR3MFf0SOQAnDtofER4DtcvC6IK18sBoOx/5P1wHteXOo3STkn8/17i
GY4lXB/+krNobv1A3TOcqcWkoBtv+rQ2nu2DMgH7e1PY2uc2y/aI9sEsP3M3
4S/unxt0EzlXekGLj9thcB33402tM5fje2GWR/HIuw1UNGuU4Osi3AvanJ6M
IjYqik84U1rA1gPz65LeqjupKMEi1WGDaAdo7ImZbsW+eebGsNpQO3w5IWvo
xENFo9JTrEOJ7SBrJX8ggZeKMiayxh3OtoNVPcrby0dF9YpTqg8c2qAj5Obs
RiEqavOqOynU1wKH8zpuBGH/E/3GGZbUAs9bbuerCFPRcSO+s5/cWoBvu+VH
RxH8frwOfx3FW+CSk73EkNj/n3e+3N+qGX5ofzCqPEBFep86RGw3NwGPGVeh
5UEqcnxZ2+fd9hvuvPwiuVGCiijjTrJrCb9hPYkwryxJRe7f7ep+3foNikKh
n+MOUdEZs4jCKxmNEDuRU+QrS0W9nP+M2V7+gq9+k4cNFamI7/4lxnGoh+lt
NaUsp6no5JazX8sF60H/XdzdaOxxkXv3YhbrgP2ZNfmvEhUZ7VGSvZZQB6/+
G90aqkpFTKuQcskDdWAlNTg8rYH/Fz7C9vZUDZQwSt6SNanovcXf1KzFnyAu
FLb3zBkqMjs4xuOU8RM6t5vfIJylor+xLDavlH6CwVxvmao2FUk8cONJOFcN
qnmd4d56VJTir30txKkSyAq5GvL6VCSQ0h1ZrFYJy4nUrk7sgXbq/M0tlZAc
covv2CUqKhHW9RsgVYCUV+u7ZgMqkqn+KWX4oxx4rv42P3CDihgeKjf6jpTB
0Ei1eN5dKmJlU7V/pvcDrF6FORmbUdHuOYuGxwd/wCjPq8pV7NTZe0LZf4th
XFnOXsGCirqGBlblE4ph+tOXwsR7VHSNo+lU8e5iWD523TTEmoq8+d9G5U8X
wvNS2VR1GyoyzPI7fednIawabWHvwR4dEXurHV0ITPfMBGE7Kgr/Mrh/0LwQ
WJoE/317TEVfHfTK9DsLgN25m+bpREWlWc/el6TmgxdX5ozEUyqSXa+naDrl
A0eI79kS7JCm22MqivnAWa0+seE5Fd39IGdPy80DbtFQFRcXHF/m8Q3Mn7mw
p8iq3cYV52/5v8Pmm3LgMMeswBVv7Lggn/7CTBBx8dGfxGZZkK3Y6pcJ3OMy
b70+UFGw59irj3j+X/x5byr/IxUV2Z/9FropE4q/dJbI+OD1am6W59TLAOM9
FfZs/lTE7xT8Y/9kGlz0toxkYL/dq9xSUJwGGmsbu1S+UZHo2+stCaQ0kOpU
03EIoKJLrmMH3c6lwUJQqlgPkYoSL3ZMdYekwmepoOosGhV5ZfzXtNUmBdxI
qqzX6Dj/Z2vYXmmlwBOOdoVp7Kf5veVK4ilgNL47RCKIipy2rtZ/aEkGycQP
z78GU9FtDs3+F9rJUKDwVMImAq+v/vD3gyeTYO6cvuveJCriqblnrfAiHub5
tMfKsdlaiGZ6KvGwOKh+/XEytg+n2QgzDlY9TsoUpVCR6cdvIgmv44C1TLjF
LJ2KqFtLX135EAs8WmNyEd/x+jZo8wtkR8Mu/j/kizlUFHFJqon7TTTwDXVt
XsYuD1S49Fo3GgTfN7Rr51FRNA+UZHVEgXhZ1vvRAipq/pQQ8YEtCo5reXYf
KcXxYhlpHLGNAHn+N7pN2GX79UNbVCPg1JBL2qsyKtKkEZOPbo8Apfd2H2rL
8f5LC/kiGBcOGmXXFR5X4XyKUpWpmsHzndZBn9Q6XE8iFGihn0PhKr/YqnE9
zt/TnvvFzEPh+pCAxeYGKrJqqhTcqhQKRu85la//oqKmUtWSk0MhcLdsbnDp
NxVVL1sU3tIKAXPCxOWgJpw/pw+4Ze0NAct7QznazVTUItc2G7caDA+2tPuR
WnD98Lj5801iMNhrFakpt1PRh72C5bcPBgPxeNqdFmzif4+aeLcEQ55I5FvH
DrzfawnWP0YYsHX+U2VCJ86/lQOxH5Lx/NvtOnGhi4pe7/C8MUhkwNVKB+5R
bBbTGp0yVwY4p1meeN+N39+L8sT0AQOCgm5eP9BDRe07Xj0ex/N16YcLzwux
PZfvHE/UZMC4E1BNeqnoudrxvX9PMIDn7vH8NWxpGfe8E5IMUNA72Efsw/tp
M9/fUhEGGCsKbD7VT0X7k7KtkQCe//dvk/qFnaG5M+gsnv8judZ1Hw1QUefy
EaFAIQbUrEzbbP9DRVt67xipSzBgfqDfNxrbQk0k7oYiAwTrmlK0Bqno96ae
8RtXGIC+VzQNYA9F27rzPGeARXjOitsQrsejVj9rYhjg/SVBWGz4/8+3L3aa
ZEDii2DIwe52XOAuPxMMTfe+3b05guv/p+tv6CnBwDTwfLeIfTKiUsZIPQTE
1Vwiv45SkYPjCR7bxRDQOmRbdXSMiuo6l2wku0LBetedyZ/YaPrjseIt4eD3
78rOh+NURD5Oqh9/HwGZo+fk2SeoSHnkQkCJcxR0/T5tGIa9U/lSth9bLGwq
lHHWmKQiD8ZqxMHbCXAoVozWje14ZDJsbSAJ9Ak8BS+mcL3KuPTzTn0qPHmz
uX/PNM7PnnUl4cRMINssb87AjpTW/bqxOhcKboxJXZ3B/drcT+YqKoJBza7z
M9i7T2t8X6KWwja5etvPs1T0RqlH+oliNRwV/PFFeo6KMjXDXHdE1cP1zRmp
5diP94ya0Hma4MV0VLPFPBVFfWPdrWbXDsHt1FXWBSq6w/ck72t/D5SX+ogE
YYsca45neAzARNIbpLpIRS59D7bNfhwGHpqjWRs2P8ektcjvcVD0tPJ4ukRF
iy1CcoGkaTBxuBW1a5mKnGVoF3y+z8JbE/3qJOzmO0KmQ1nzEK2jPqW/QkWH
L934J+K+CHXy8jzj2PFtgss2nMuwKCZ50muVik6VSF1buLwCQtsEb0is4f3C
IuP/9toqoEVOl2Js6ac7fOuE18Cy9x/NlIn7nxj/vbCENfhYPVvwFzvy8A4r
Jz4mJGf86Sf/xf03i7BoeZMJLcEtbIrrVDS5KnO24DUT1j9VHfqNrfrydFYG
Pg8ceJ53wf4fnhcMFTbcx+cFHfMkux0sNGSz6Fs6jq+3vRjqF4t95aC+6It7
eP5XIqTpbKAhP97RjQQtJmQf9G4ZxL6fQyRLiTOhh/vlmjsrDeUYG9WFL6/B
rlvVV2Q30pBB/Zj41fI10AkTim3Bnl3wKfH5tgbJp7ONj2ymoTCTtQQ/6TV4
e3cpt2kLDWl8svvFdXkVDqU+dj20nYbkO+X3ngtZBpP1gpZf2HfF8pwO2S2D
nzb3sVdcNBR5QjPTQXkZmB3xvQ07aOhAjNMW9HsJajaPa7zgoSERObMr37cv
gb2h5eZafhrqs6V+7fyyAOGMtP+eC9DQ4cRE1n3mC9A+til9/x4aapM7c7Hk
1AKccQ2xfCZIQ9kewg+OdM4DX1RP2T4RGpJ65sNlKTsP2atG3k/EaegLy90r
tb2zsJF+cYfgERoSt1cTffF+Gow3EsWysJV495zJt5yGVKseuRuy+H1fblTX
PDcN5iceXwqQoyGS3vX8bWzTUFru94XnOA1tz6aziO+cAs+537zbFGiIxzmY
ynp8AnpuiB6Ixp6RfhAst4zzMc9SXkeRhu509MjW5o3DiOfS1fencTz/6Brc
1RsHXdE9ARtVaEiiNOROgd0YcOoYCzARDR17/vcQvXwEzONDpSjqNKRpErL5
07cRyOGdUFTSoCHru12be++OgE3Xy5vPNGlI5+e1q2nrw1DjEEieP0tDR7wU
GCtKw+BL7xOe0KWhEHGHcJ2SQdg9b7Wv6yoNubzpauQXHoCek068ztfweqj4
R3Ms9EP0U/fNfNdpyJJ39ppOTT+ordFG9AxxvPTTeiPw/G/F+isp9yYNeUy3
LrWO9cF3blUNmgkNVRz69C/gZy94GOjKn75NQ+03nbw3xfTCJX9Did/Y/rKK
immevTDAb8+x/Q4NSWqXzHWe6QUusYiGF2Y0ZHbn2aBaQQ/cObLTzNgK50Pb
LseQd90gYyd6bRlbru/GH2vtblhMlNbyv09DDn7v5eO2dYO3/Dnp6gc0pM3G
2fT5axekKrvMKdvg9VNovJIb2QlbdP+4C9nTUMI5NRW24XaIs8wKbXOhoQ98
hRX+qS3gsWV/tfsLGlq647LRx7UFTCM/zsm8pKHh99HlixdagGf0tsbrVzRU
10433jbUDE42bD373WjoenTJoNzeZkBPrgjZeNDQqYVxy/Cw37Bnd64G33t8
/wcnNXY++w2zaRIP8rF3brfc06H7G8KWVjJ3etFQtV+K/+eZRuBwCbqe/oGG
Rkbzt13WbIRGt4kv/3xpqKktPTxkqQHixA2zIr/Q0H9T2ttTahvAo7ig57If
DTVcW/zEF9kApzf7y4V+xflQly7YfLMB6J5KP7UDaIj/GTKRLqwHK5/37H4U
vN+/C+34RK+DNeq+1wfCaaieKyovT+wnLN94a1KEzdvauvvVYDXM7xpSNY2g
ocUgq5W4uGqY/BjLpETSUIzOldlbqtXQ90LBmTeGhjq3x/W13KmCSmM9R9ZE
XD+SajtpeRX4PJh4NQi7o531z4aPFfCjkUdeLYmGzIuv3q+4WQF5F1pmnyfT
UPJNj47Xi+WQrGL2aCaVhv6JzFg6ypcDWfj5w54sGsr/PBHYXVgKhJZ23VfZ
NNToosiy/1sp+PurHRb+jvNtq4FBnlUpfObcNGKYQ0Ns9jl7VrlL4Q3zs2Vt
Hg1x5f0IdLAogfsdoXfyimkoc6MIb5fID1Ck1hlSf9LQVMc+bb3yQjiT4WOt
VUNDOx49jrUNLoRLDfpus9jRj+zTe14Uwj32n9HadTTU+31le+rxQgh4UvF3
vgF/D/unW5uDC2D+QlGIXgveP+EWix4i+cBi5Za5jP3fn4z3mu15wOmOfoa0
0pCtidOpT6Q82J+Vt7jShvPJOFSlmD8PDA5+1wnvxPvL+0sUSTAXkv6mTK33
0dD70LXuBcXvkCPgsCm6H8dTLiSHuZ4N5SeO77k2gO8fw73jdUk29NxP1Ij5
g/uBcN7azJVs4G6K/WY4TEO3zt3+/sQpC2zjw5QTJ2ioX7Vmhac+Aw7fJry/
s0xDzxfMmWeaUiHyutCrrSs05Kj7STclOhUk9AOfJGG75/gmv3idCuKqEXc2
rNFQQEVZs8jhVNgjlKHM+EtD+18Vsr5zTwH25qapHlY6ui5RL6V9Lhk8aowG
PTfS0b+7DCGevcmwqbSr4+gmOjqgYT8vvZoELGmDFa6b6Wj3/KXcCwlJsOS3
GLKXnY6UR6NyjookwaA+3w3T7XT0pffNpSW2RDA/R9Zn56Kj+3ukPYYrE6BP
VfRsInatgOtXW88E6JKROM7CTUcztd0BgpsT4DfHKc4gHjpyYqa0NWyKhx+l
1wq6+elI9QXPwXrhWAhW+yZ1W5yO2uyKd05HRMKZyzzNa9hWzw5+bn8aCX/M
fN4R9+P7OcukH9SOxOdVr776A3RUE1oU+mskAhJ+vaSekaQj1/ctXh7HIiDH
ypL7sAwdPTjY+XO4PgxMXPrzSrHpH8xn30eEwb9PpjZmR+hoIWmC7PoyDDRS
jCqpsnR0ZF9L3OvDYVDxV//tjmN0JDhiV1XiGQpNfgrL8yfpSDftSVuBYQg8
C0sN/3KKjkauT/n7nQiBPZnHrskq0BE6PSnWvyMEjDulk+8p0pHicNwe0cpg
WJ+KNN10mo7Ywi1UBSODIYhVYgcDO+nFy9VMj2Dol9xr3aZERy+/ZEvxnguG
t0o0wafKdJQxHWU6KREMEnqCFbwqdPQhbpd9LDs+L9jvktBTpSNqtKTp0VoG
cL770jiCHfR8ME4ulQFxBC53DzU6sjsgJ+RBZoB+9Idj+4GOKFVMv//eMGA6
h70nH3vH3vt8Qw8Z4Ff77rMxoiNvkQg+Y0MGnOhjVV3Bvsw7LMJylgGN86/H
vqnTEbtoa4f4SQY4bflLOq5BRyVWplniUgwQEHTWrsVeyC3e9EiUAVkyS4sP
NeloyPox5xc8/xvBkzD2M3QE99J1JfH8z7w8cyUMOya2bfeiIAPo5rasGmdx
PCftL44dYAA8HUvswm7jCio7fIoBPV5Wt13O4fsd79MXuYTPE9Q/2wW06Ggr
u13T2ycMOJBwNycVu0ZT3JcQhs8vhd0PLmvTkbjRg9oDgwywajTeM4kdWzcS
UHY6GLYOtZZ56+B8VuK6JxMWDNk3UmLkdenoP97UuEDlEHhQ+dGnC/vjoa4t
qf9CQFDF0sHzPB05nvA8lPcvFCrjwPD4BToSO0Ze/HAxHJzF9ih3YO89+pI/
hiMSpL/Minro0dEmcty4j2E0dLBWsx7VpyOd0Unfmodx8PFJ2GAr9l/nmci8
8kRQGXxV6X6Rjt7ktoXXBKTAhOGN+COX6Ejl467Gt2YZQK845teMXTT8y++F
Rw7oK29zcrtMR+oJDQn96YWwHjtwU9qAjuRV/6izXyyFBNE81d/YHdrie8wM
q8HUl7Dv9RU6Sit1PTa8owG4WR9vPnSVjvIPbXQWW2mCAgfdkQZsW9O1KpsN
nfD4z/6fL67R0fpln5U/fH0gbvg3UeI6HbXTho9MHxuEhvIm/zrsxyFyHzcn
j8IbpcRnzoZ05C/Z2ituOQUnYr2MD9zA73v164Ld1lkYEDFDNdhh2/VXX6vN
g7+PyoFnN+loNP5p2QalRTizgY9d3IiOzlXvsXMZX4IF+6mxKux6gzLuiYsr
ED5QXut4C+eLX/W8juUqXL8enCJmTEeyv7Np7afWgK3chVCBvaHvgkZQ1Rpk
nL7m4vAfHSVoPVoFOSZYxcjeFjGho877pfUFD5kgIMKuWYb9ZSDbscuLCeWf
eyUe36Yjz2f3Kb98mfCc5TuHkCkd9WYYGVt6MOGwvf/kD+wGb+Nju+2Y0NZv
02B7h46YEpF/9PWZ4H1NK13gLs4vSaGvURJMUC7bSy7CVlCo4uddXQNq9K87
fOZ0NKxHMblPWIMLwnFnC7DPKm72OmS2Bn8/eRx6YEFHr8uVsiuPrIHJ49Mz
uZZ0lL6LaapSuApiioGuFvfpiHDXMXpicAXqop6Z73hARw4G51crElfAVchA
Owu7quuk46zzCvSsb+Lebk1HF7le8mpzr0BwyYPAVFtcHxKPOb2GZZC4cipv
4xNcb/itzRWTFmG1m90oGHt3c9vo/beLUGPdvoAc8XpzzJrOGS7CUw/XI6+c
cL3229G2jWURyrMqqcvPcP69IFzTuLoA9/fedpl4SUcBXQMiypzzoBZ3jP/j
KzrS//VWJWRgDniUNqUcfk1HmY6GH27mzkH2lajRe650FB1YYBBvNwcc7+du
9r2ho11PmxeGmmchduK9YvN7OuK71UgTTJ8BV2ejRkdPXL9upqyJfZ2Bq1uO
PNrlRUccVu9sHzyagb97GyIue9ORXJShfbX0DOhfFeav/khH7/e4aKeHTcNU
duJCwRdcn0t07pucn4Ljnq3J0RQcP8HLLslhY/Bs5tHRc1Q6evFMbd/hR2OQ
Z8Qe34u9n+hpu1V5DM4fUYgSoOP9MjHcuVY/CuYN/oEeQXQkJXrMhbxpFAKE
L328G0ZH7iq9nXwvhqHj3dDWdWzZ4Wnx+AvDID716j0pHOe792Z5hsgwJBTG
vamLwNfvps4TCoag3HLbc7VoOroVW9mQyjEEa4mlFoIJ+PvUP5rxJ/wBDUGT
/jTso9xXFgXf/QFP9wXTy4m4vzxhNtrd+gO7rh8w9kyio57fbhu2bf0Dsmtu
Bosp+P8c/cOL9wbA9KwqNGTi+xE8hITl++FHa4qAdxGOd8iuC8UbemFPcETV
8WLszIodnF09YPuA8qodW+n138bA7B4QWHszIFNCR6df75kKe9IDNsIGibVl
uH+8HJw+1dINfLentXb/xN8Xk3Ptcl0nPJQcWM3FTtbd1Zf6pRMKpprjLGvo
KLzHYoxypRMeuObzZtbSUbdhosR0SwfkMz53GzXQUd2HEtLXkXawGpB5GtRM
R4vWdnY9+9ogN3bvYZ0WOrpb/UH232gr8Dju6pzBVr58WPZLaivkbGZqaLbR
0ZUjxVLbdFphp2QV12AH7ufcb7hUn7ZA9v374dJ9dKT9+j1L7VATbJsK+50+
jush5z7TPN5GeNvgh65O4Of/POVrNv4LmGmvY2aw/c5kDVwr+QWTL266yUzR
kfHGK4Fiz35BA8f2I8EzuF9F3dij0NsARIknbz8t4vlih33RUkE97OS4M3V4
iY6eaxjVHabXg/eEnlE59uc+093BLvXwIlXy6MYVOmpWnpe9pVAPtzXa25+t
4XwZO4NGkupAwkTjhDlLIAqjtp7msKyFQHU5+oYNgWikp1DllVQtCBwU3hqI
XVssP/BgrAY4xhe6WlkDUYcE7VG0fQ1MPI/yvrg5EH1TvMAb5fETUr9x9ylx
BKJ5zvDuruIqUP/Z5btzVyC6T469bfipHIbpvrqF2NfkpjVCDcvB95HGpse7
A9GSjzPJUrwcenjDn9bxBaJXXpyBWlll4GpkY+KzJxCJrNJf3B4vhbyhNent
YoHoSs7QEve9ErDMivuTg33k/YHL6oolwPXhdqD13kBE7YjmbNlaAiayxTzV
+wJRuvMPmZPxP+DvE+8V7wOByKU1gyNgrRhUWPeUsR8ORJduOAkoRhbBwK9K
10zsmWfVifdfF8HHsBdKVtKBqP73Ca/560XQrt0TVyYTiJoLuaZ4thSBs0+E
v4dcIEp77Ez772EhZAmfurvpZCAquNGHPDULwHRySCgVO/qWzOCCWAGwF5B+
m50KRC3pikl3V/Lhhtlf7WKFQJTxyGFNxDYflqN+yL1RCkT/fptzhZvkQZCL
08gx5UBESlD4elo4D7T1pEJ6sRd35d42acsFwvQHPnXVQKRx1L/9fwuL2Gtv
d8j2wgcg3+JAs7iGxF77Z5Pfdy6wm+9QtDt0S+uNPfZ9qQudA+yB4c3DVJ83
c4+9mXnw3/9A/kQNBfeHUXvsAf+Ha18=
     "]]}, 
   {RGBColor[0, 
     NCache[
      Rational[2, 3], 0.6666666666666666], 0], LineBox[CompressedData["
1:eJxE3Hc8Vm/YAHArK9kzO1tCErLOTSFlhGhJUkZlVbIaJEWkhHq2KKuUyCok
UUZRVka2SpLqsSPpvc75vZ/3/ev3+X788jznPvd9Xdd9nftQ9Apy9mZjYWH5
tIqFBf/vm8aHbCzBJBTlxxg+dYsVvaMp8jLALt+9jjhzsqG2wNtCxidJqDut
5vNOLzbUabFaqhvMxSnR53KfDfWIRiuEnCKhGrmBbt5+NtT/dVZN6DQJbZo4
5eD4hw0NVRzTKQA/935mN8LFjkaTBg12hpAQx5ymtzIbOxrzdDEfB0fefBPM
McGGJjY1Wl0+Q0I7D9g5r1SzoR+cZvbrQkkog0P9jl00G2L2Fu1+AZ6SnRna
vIENzT5UdXcPI6GOZQ/9kNes6HcU7cgi+KFFlWCWLStadhY8cTuchNr/1ssw
KlkQi+rlU5siSMgqOj4lTY4FsS8uRrSCbYLT3MZ+rGCczYEXAyJJyEnFfrI2
9S/Ge+dTPO9ZEnrZPGrvvGUZ4z+1NzkXPC8qkbxxfAkTtmohbTtHQqdZU2+u
y1vExCUt74yAg/esbrtz4Tcm9b0s58J5EnL8+K9lOHABk6leXyB9gYR62B4q
r4+cxxRuZpQ+Bcdfpc1ZZ8xhykfFnrtGkVDFp2Kx+aFZTM0w4dU0ePGmltAB
w1lMk/ff2xvRJLRB0qJoe9YMpj1wukPrIgkp7WlSiVSewfQKxz82gTHz9MTy
0mls86WDoz4xJLRHTOj6d9dpzMit/Rv7JRLii4i8ps0+jZlq2ExlgG+WYW1v
KqcwtFz52yyWhOS/zEeYXpjCtr7XZekDPzL2+qRtO4VZ383mCr9MQlol0u/C
paewHWfWCohdIaGLwU7/JGaZmMP2G+JPwOKh2zq02pmYkzSHnGMcCX0yXcMx
X8LEdv8MV5kEO61NqW+mMbG9L39oXY0nob6HN3cqXmFi7mle+qpXSUg2qj0n
7DQTO+TbbVIHPue3IOF9hIl5Gdtt9UwgobRAjUdJrkzMZ83LHX/BWFuwwV1b
JnZ8eLMzNZGERFYdjfbAmFhA8YN9htfg82NRS5wBEwu+In+4EzzGMIv9rs3E
Qval+Z1MIqGwjFcCHupMLFyLJ5j/OgmdfCT5+dk6Jnb23/mwfPCJwbd5g7JM
7EL79IXtN0go57FCdKEUE4vJ9r3yBXyibJ2fhDgTuxLenxSTTEIpNT1FK8JM
7OpOp1vyN2H8ys8k7hZkYtfk6ulV4A+fBqk8/Ewseco4a18KCemew3IE+ZhY
2qvH+fNg4daS7R68TIxEUi5OTSUhSqp30Tg3E6Mep1ToppGQ3b3UE7lcTCzd
jL+2BZy+54R2KicTuyt4qen4LRi/lKji7FVMLOfTQivXbRJ6u5krtZeDiT0o
8+/JAvu8FlTRBD+6OjJkQYLrPbjsk8rOxGoqn8hMgr8kvRnkArf/uLTvNhnW
x9bh+JtsTOyzvOttRIH1FLF14wbwvJNqxwR4ad+SXA8rE+OOXRC4RYXrT6lm
TQZLlzXaYTS43lyfUWew9jjl6jewjztDTB6M1p6oT6WTUHnwDd0ZFibmbGfK
bs6A8Yyw+tcC9r6wBo3j7j9+rgAcXjh4LiUd5nuE3ZtUcMLo42emd0go2X9E
6zyYLnpxfgz8a3U5x3FwgbXzppsZJFTYmf5mH7gmXCnYJJOE3PtY+ezAHQ9m
H34Bhxx46YvAY/2vv924C+vh2o1EA/BvfpKq8T0Y788FG7XBvBZ+Rz6DzS9x
y6uBZU5vybieRUI8r68pKoK1s3kHjLJJiN7Zzi8Dtujuk/oEvt/0o1YCvJvn
kVtSDoyXSZC8KNjH5EKqYS4Jzfon8wrh1xfg2DoC/qF9LpAfnHhHYc21PIgf
KSVGfOD0tilbg/skpKiQvI8XXMhed2UYHMH3to4bXLs5rS7hAQm5uWn4c4E7
fb1ZNueTkAVSs+XEr49iYDYE3jVV6rwKvPiWK/LqQxIqOcIWwwHmW+kp2/SI
hB6ssWpjB8vpPpgZAD/9RTbBret1Vje+gISyx3qq2MCWaXYBeo9JSNQuxgn3
7nrZB/3g72L0eVaw7++fY1cKSejyq8z7uCM1a5Q2FpFQYsJJP9zX3G969oHV
dM024k6/7sW4/ATygfV5NtxFNZs+6hST0KtdYx9ZwK+mOSQ+gnffPvQMd5dy
l0tsCQl5u/+h4x53y03WLoXvv4sZi3spPrylB8ycSw3GzVdpy3upjIT2fnc9
hFv+x1qbDeXw/09W7sKtJz95qRvsF+SxDfc2p+c1F5/C/Xv1ZQtut0vX/65/
RkL787k24vYrPWTcBW60uKyBO/Krblh0BQkV2Ggo4U6SYivRrCShvKx6WdwZ
OzuYneCT6oZSuJ+cz9oQVQXz59x+MeL6Hp85rvEc7qepmDDu7hHr3A7wNaNd
ArgnRCQ/n6+G9dO8wId72eqbgvoLEjJ1+8OLmz+84mA72L3Gjge3woNE6rka
EnKVHeYirq/fvVv1JQkddMnnxG3Fry3aBq7ozF5FfJ+82r/8dSR0eE6JA7fc
1j1f7V5B/hHiYcedMPC9NeE1Ce0r2MKGex6utrGehDSzMllxv3t4P2lbE6z3
0GEW3Dkj7Z41b0lo6F444T07VbietkK87l1HmLs07NHjDyQkLcRL+Hi8zFL6
EAlJdbMQbj7w0vr6N/zz/3N7co4kz18SMmD5z72vEycuCZL/zxX9y77ZKv9v
+kzAl3pjMjrJ/p/nAtm8ohzI6IPlf3aYuD1o6EVGQ71chMclc0999SejGu8t
hGNsyjlJYWS0Zl0TcX3qLpXfLSPJ6ILNf+Px3uNF689z8PsYOsT43T1qUbft
AhkdmGoixjf0eF0pNYqMJOO/cOP2DOB4bBVNRrJbdYn7ZRtslccES7Tkrybu
z+krmbSLZNQXcmgNbpnQBqp1DBmxZbsQ958zgjttCnxZIEUI96+ztkn0S2TE
PqwiirvnQsIVm1gy+jknLYG79uLbqGlwudqltbgfxvJFMC7DeCT7y+G+FWd/
avsVMsr89n0d7gsJ10/MgOenJdSJ+Z30/mh6HBkdmuDVxu2cLOhhG09GLeKf
9HGbpDrtmQV3+NWZ4la+nbLrzlUy8tHvtCLmI6XDdkcCXA/XNmJ9/aaJbp0D
v8za7o57NN3VNCMRxl9e4ThxvzNvb955jYxKtYUjcZdmdWvPg0n3T17DLRg7
wJOeREYUL/1M3P5HPn22uk5GT7qEiXjQaPntxQ+w5rXLncT3WfeLeusGGcmc
k5jFHc06d8YsGa5n0k8Sjy99w0u7voCxSj1L3AY1LFpJN8loUXvHKdwpdzi5
NqeQUfLBbCJ+/bzAN9oPVrby/IZ7h4fw89hUMrpWWKuHx78cM0myVhrMD26b
ONyssnKnO8HnDe6O43ZfVnI4d4uMFF4378Xj6dM+DQ3l22RUFLTmI27RSh2O
ZvDlA6uC8HgcTN08dJpERiHm1WvxeN0cYVIhTYbxqqkYxq2+z+JWHZgtlOc1
Ht9jjWyCT1DI6E/H/mY8/g9J2O8UoZJRffbaZTw/GC84q1aCV19O2o/nj9td
e1mP0MjInGXm52rwdKlHPy+djPZoPXq5Bl8ft46WPwEXRgX2C4AfhBxP2c8g
o9SFwB3C+HzcHRzAlk5GgcX3JcXAXptCtz8AF3oqu0mCnwufU3K+Q0ZBvJai
eD6UnL64sgiWUFTyVQCHtMX1ZmbA9+0V9VEBtxYmldhmktFdD2Gt9WCt5NQb
U2CBB/t7NoLjgyjHKXfJSP6Y3I0t4M8Od6ws7pHR4HPbSEsw0s5W+Aa29Al8
g+d32pr8P8lZMH9iOsr34vFqsrDLKJuMPgsVXfLB53NzWdEwGBmlR4SCC/Kr
rsXnkNHfBOOpeDzfJ9b66uaS0a156V3peL4+3mjZA7Y9wsdXjq8v23ey0Xlk
lCiY9agDj5canb/V7kP8eOHYMQuO4P7Y8R581aJTXxrqnc6vQwVhD8joV/+R
XBuwbsOXq/L5ZCTte3DdWfC1nO9HG8CLba2vysDjl6ewoIdklJv8re8PeJv3
wlqJR7Berx+d2An1V8a2v3PV4H3PzYrywMtK7G0+BWTUdbNxiyjUb3vYeR7y
Pyaj/UeCRpLBT0b548rAGQ8O+SpC/cdfK+rlUUhGhydDlhvBxzPXmnEWkZEG
86VrItSP9dEKkgXgUhX1Wn+oL9d5qs64PoHfbxS99RTUn+cxrXd/wW57fuRn
Qn3aI6d3P7uYjES3CNSwQv2qv2IYa19CRpNuYx7U1VDvDpgdmgP/7PYqDFnD
xCarthozSsmI92ntAZoAE9tOtxWzKiOjrC8SDWuhfr531pE5CSYbJR1mFYPP
D3W4dLWcjPQpLAOKkhBvg+3FVZ9CvL39Pa5CmokpnrC7Xwv+NKLHGJCH8fHe
aXroGVwvM1klQxnyoeeO93/AvpwH/dZqMrE7+229yBVk9E/mbqCfLtw/1+1z
+pUQ/7jv0R4YQj3iaBPfBg60C/PgRPDzHdbSgVVwf1lEWHNhv8HYZlXA+5yM
6KrvKdW7IV5j2yxywckv/VTiDkP+2bK1c2s1GTkX+7duDYaf61v6DoNZJxTC
LS/C/NS2WDr3goy8H6v6D6QxsbUaKEmqhox2ChiePZ8P9b4SplAG3vDP3o3+
Gn4uZ17s/BLut8Uat4ZPTIwiaWb9C6xjeuPRXc4pTFLEtDexFv7/owEiP7Sn
MPIaE3/1OjJaNf7n06WD8HNu43+vwEE5wSW+qVMYiW1LyuFXcH+Ujhi/bJvC
xP8aqqyAfbpyt49JTWO3FwyeUl+T0a676cc9AqYx8enNOw3rIZ5oNTqOtUxj
tyb1BzvA4rmry4PNZjDRr5tOBjeQ0ccov9Z11TNY2ogex5pGyJ/uHlK2zrOY
SP9G0n2wg8NwOlqexVK6dDWtm2B9fui/6Vg9hwm36TwfBcu2yLb6Uuexm2+1
d0W9getLFA19f3MBE6zf8En6Lcyvr3YbC7N+Y8k1WqFPwWcPn1xPalvErpdq
0qeayUjLfbhi0Q/264UaOtdbyMip1pK0+/VfLOmBeq3mOzLabPvUjUfhH8aX
rebaAL7x/ISUsiELunZHdfzIezJi3Ob/PtDOgvioKmdZWmF9vNZvG/ZgRYlp
yvwMsLbNlUTY8CDeG0qZW9og/vi/4pkwZUMJV9fpd4Hj+dRtmq+xId5YxYZT
7WT0g3xjQq2RDV29oLBfoIOMzLQ27X77iw1xR8j/yAcXzKx9n8jBjuJPy0Vv
74T7Y7rGcYmTHXEHyop8AYd3VPBtWWBDcX4yORc/wL/n2mA828mGOI9Ib5Hr
gni9Rlv7wh02dOXg2uYK8I3Zvfz8bvDzvVKH9nTD/IsXlpX5zYouO0tOz4AX
tqvmvbvMijjsJS4n95DR6Efr/EMsrCjWRlxyQy8ZrRdaPnbgOAvisBTLbwKf
i2A1NbzxD7tkKmru8xHig0rt64ktK1jMRuGjd/rg+5Z0CzCu/sFYtYQWTPoh
/l7QbzlqsYRFqwom9IADT/P4mqxZxFgUBWTPDJARt3mO2JGpBSxKmr9QaBDy
6Xqxd+zMeYz/zLHwSrBE5IWnexbmMPq7V8h7COqN3oseVrJzmKa6Ao/AMOTP
4ezAokOz2NOLZ9uegvdsWVCbrpzBrPu6KF4j8O/FizZo6cxgH/T1vPhGySg9
jGx/vWwaO3o9SbMMnPxCan2I4zQ2/XV8+tAnMhqu54kLW5jCoi22VfJ8JqMk
rdp9oQ+nMH7anUvF4FkDK/MU/ymMPru08+AXiKcKKZu1DKaw9Q5uolxjZNRo
Hvd4kGsKq8gt6i8EF36UZg8bhnjGuiZ7/1eI76ya/35Ww35lv18AxzgZXarj
m/S5y8SOltRtLgDf/XFARSEB8u8a+ZU93/D18dgt/AzUK76R9awTZKRX3Or2
5QjE65cfrueDOWe5b01BvGGs3bjH9TusTxVuni3bIV+GXJP/By58svOWjxnU
wy1fv+ZNktHYtszmjfrwfdS2Fjr/gHox9hXfQS34PtHp4ctg/8bHI8Uq8H0+
LqKcn/DzTx05PArwfTa58uz6RUZ1KZPuRhBfo5MK2xbBnBEXH8pLMDGBr6up
95hktP2HM3+WCMRL5OtlP0VGW/V+ixQIwveh1mougCeed77V4IfvMyM7kzFN
Rk8/bjfl5IPvYx9RuWOGjJq23ZvWh3zRldN5aRYcnT5y9z7kk6Msunbps2RE
3VvzYR/km+l9iaLb56B+VPlz1xTy0cXisf4pcJ0i88wOyFeCayyzafMwfivS
fecgn6X7MAKsFsjoCI+8K0wwTKvm9+Zf4OaC9UbG4Aqp3Svk32R0//14QhXk
z+2nH9dbLsL6MJz/7gTuaua9MQnuu+Z5dgHy71FVnz23l6De/+nf8AA8E/VS
Hv2B+q3UpOoYOKZXZvwb2OX8h1t6YMFN4YWpy2RkmGTdyQ5Ov9YRbvYX1kNr
5MZ+vL4Z07b4CuYJIZMr8P0LlsBzcwXW28ZMObze2E750mb8j4w20TSXL+P7
3WlE/Qw2f8ERfxLsbUf3us5CQZL7H+p5gmezFzSNWCnIt+t4jBO+f/nnPDMC
dqLzClrh9fO+gspENgpi9PHEGuP77Sc8sZvZKUhJYUsaXl9p8XnbDYFfPyll
1QRXeteIXuWgoAppPZISXu++kB7QW0VBe6Uuqsnh+w3JsOx+cKrYvmtSeH10
qj3gCicF8dNtsvF6cPbtBgNdLgracqvFDa8XY1SurvSC78qlX8XrSaGoz/WX
uCmoq25JA683X80Y2azjoSD/pEZrvB4N9UtqqAEfVhjI48Hr3YERm0O8FBSm
ucMar2c/Ohk0/gWzlyWJ4/XutfqE7fTVFLRj4aAwXg+bmww1GvNR0JuUc5vw
epn5eJNtL/j1juQQvL6+qxzfFLaGgvo1OIh+x25Kv604PwWRD3/fhpuTf+Ob
EvAN3W/NeP3+NObyDhcBCqKbyvjgPr7Q+2YKHDDKx49bxl97Z7IgBa3hT6/F
9wfvhmPeagtRkB/GEoM72rV7ZwtY40TODtx6b9Y3nxCmoAenTaVxfzaPtuMV
gfvzL30a36/cLu5szgOvPtf5Hvd2dQ17G1EKEpfnekL0N+jnW76AA+ujyMT+
TqjdPlaMgtRTMmNwe1xRfbdOnIIGFMaCiP3Tn0iHl2A2t49E/6M26P27QxJw
fbelnXGHfFZyXAGrnXC1xq26L/w9XRLmVwRG7O96WpodTaQoqOA1bRPRD7BU
bO0F+2/ZrIXbtPzMrvC1FPRy36AK7p/r37SKS1PQvY3BCkT/I0POqRQs5dUk
TewnxU63uchQkJ5rC7Ff5UhocJoG77t+hNjPlq1ItyfLUtCgSBix3/U7Heys
I0dBIj/n+HGvHX/V3gLue9pK9EOa3aVc/OUpSNZqidhfX2gL6OBVoKByG1+i
H6JrXetyH6wgyk/sx0crxDttFCnop+cYsV+3znrRGbuOgqKkBYn9/IMkvw8v
leDnPOXEfp8/TKhrRZmCvnY9I/ofpzwrukxUKeg3HwthNk6PXp31FCQQnEb0
D1LyWfuVdClogms9YfHW9fLJWymo3fW//gNl1tVr2Y2Civ+3X/F7abWTgD/l
//oXbqy12LqL/28tf9qG5jQKusb6n1m7Q6RD8ygoQfI/P1H6WFL/nIJiPdgJ
ewVjDhIdFITOFROuSYwaL/lAQd+d1hP9DPncFzHOPRQ0FjpH+ELtPxnmRwrK
G9pJXG//AFaeNEBBPIYpxHgkfj8U2z9IQVy8FkQ/yXgxymn9MAW9PRtCjK8w
i+DTdnBrcDMx/hOcGXKRIxCPBN2I+1O7Rvey4igF8WVKEvePIlrzvRFMOi8j
iDtYepdz8CcKqjY/QfS/tq8bfirxmYLGJwSI/piCRrD8C/DGDRKSxHjpsFzx
+UJBo2k3iPnUapA8uWYMxmPwqjzuXDMFl1Iw2i6lTFzftsJn7l8p6Nm0C9Gv
c9uJFDjGKcjZyUUHt7Zz65V8sHq+vgHuVfs8fzh/oyDOQilzYjwOMV2WwBuU
NWxwl/hEV2ROUNCVnBtOuK8FCCrafqcgh1vRB3EfDcmIY4LZxA1PEOvjrO5P
0iQF/bVaIPobIjE1u7EfEH+pAknEeMXvqhwDfwr5SPQ3am8MK17/SUFr/7wg
+hvU28Hxm39BfNpo9IGYfwyWX/3gnMAWor+xIyvZNZYJ46clL4XHE8V8har1
UxR01f4L0d/4XVS4rgM8OThD9Ddan6KrkdMQn0KxB7jzXrT+UpyhoPPGo0R/
I6re060J7F6quAmPb24tzKrgWQoqSj5D9De0O6OVJOcoSOXQDaK/wdknmPAC
rJF+hOhvDIxkMH3m4d8r6vfiLhnX3cO/APNdgR6Ax99rv2qel4LT1qdL4vH5
6Pwu5YO/KYhqXzKA2+TvcALHIgVtqx6tweO5MMfJqXzwxZiWejzeT/Cy7nVZ
oiDe8LZZov8tdLN6CazrquiE9zeokooqd/9QkLf511E8n5ySL0q0XaYgrYcn
nuD5xlbVYpoJPhVp2YTno23b3wgm/aUgj3oBTjxfoeMuOhor8PkPe9Pwfr3J
tX771+Bjh8Iu4v18gwJv/8P/KMg2PKJ3LR7PW38m/AXzPDv+EM+PG6bD7lNY
qMju6Fo+PH+qi7I2bmalopGUKT51sLJBwlgbOH69a/0GfD3uFVkVyEZFVR7i
Lvp4fIukK/GyU9HP1pk2Ezx+0FUsc8APmBt8tuH5s7rA05KDiuTcNho5gPmG
DaMGwZlh+0Px5x3cbC8ZkauoaOOFLle838GuvKNKnJOKVm5ni5wBr1h1fHwC
ftJQN4fXF0u+7osOXFT0aM0FOwp47uoXie/gX0FLpx/j+TM/0CCOm4qaHy19
aARPtizsVuKhotaDo9+/gL/+ij79Anw1FwIE1DujQrwpB3ipKN0h6MwG8OCm
1MIFcPz1WrQP3Osq8z51NRXi/8KZRLw/Epb9Q4ePitY2u3C9BrdStPmawfqD
Cqu5oB57W1mu6bcGfv9t/pfO4PoBZMvBT0X3Bv3I98G1/5p8M8CjR0wN10B9
91zR5YqpABUNuCbHRIGfbu3P6gHzeA3lskF9WOLtXRciSEX131nUKeDCuJ8j
gkJUdFuz8pMV1JP598NYHoFlqzFNPqg3c96yyNsKU5Fo5mDTL/x524+rZl/A
F4JslOagPmUIiLhfFKEiy7/VmCIPEyNvpEfKisL9or6YiID6Ns1FhfIMXHgl
6f0qqH9vnCkodxWjovenD9Ga10A+JRl2TYF/WX5Q7hZgYlee1cwmiVPR8vgt
io4w1Lt9tiKaElTEVyhUPCLKxM79bd9YDz5amjyzBPV4uLz7Li9JKsod+TqZ
APX6aYsvgSvgBxLHU+7JM7HAI4FJVCkqai+bIu1Thvrl8kK+wVoq6vuwcfiV
BtSTudFv2sFyuiPLLLpMzLOJ51ugNBUZO7+u22DIxNy/p3CtlqEiVlnt5SCM
ie1ZI6OaC751UERjGvYfzjrZ27bKUtGzydqQLy5MzMFJ+8gQmKPxa12MJ6y3
0+UXz8pRka3Xg/nVQbDebqEMCXkqKmVWHWqJgvVW3lRdDFbDdkTKp8J663Ue
cFSgoteFA+N+92G9/en78x38U8+xUaEO1pus99p4RSpaX23m1TYM6w37aaS8
joraOPV2SLNPYeqHw/bUgDPbnX4+1ZzClC+xhLorUdGrNTvuxOydwuSzr6b9
Bhusf8h9OmkK01QNGs9UpqINratpVq1TmH7ubtOdKnB/NW7oxspNY+bqxsmz
4O3fI53lI6ex7fflPzNUqSjCCDnv+jKNOWuuMrJRo6LdzldWUb1mMPf8iUQm
uEb6JP3l7Azmo9U6RFGnouf9NwUr0mex4Eelm7ZqUFHBdZ7MyCNzWKQ2LW4S
PFShZlNuNY/FPo7uu6VJRR2WH+inbBaw67o+Oth6+PnD+CXvY78xStHOS+Ng
ta2yz20fLGJZehu7b2pRUYoi3w9Zzj9YQbH4epMNVPQ19Nm3R2eWsdrSkfYk
bSraK5s9tvboP6zZoEHVUIeKzOiND6yOsqCu8oeRw+B+By3Bu1ysaNgo5d1V
XSqSv/xXRJ3Eiiaeha3btJGKmtq4Qh8LsKFZ44Oh/WCRHA6jkSA2tFJp+eay
HhVdLgg91VrOhrjN1OV0NsF8l7NY8hhnQyLVa071gIevUeYy2NiRHDbz+qI+
jIcrr6kXFztSr+mRWr+ZinbKrlUfnGdDehbVAZ3g9b7RGo9b2ZBp7b2X5w2o
yHDvP/aFVDZkvfWqmJohjIfYnx/PMTa061XgsVbw0bekjVEdrGi/1e7nEUYQ
T29lK71xZEVH67cIKW2honfZTilvylhQoI28dzP4sNgG4Rg+FhTeyPHsjDEV
RQ/N6Ug8WsGS3rz3bDShooVsg+++dX8w8s7SkpOm4NpNtsoeS9jdZiq3tBkV
hXcqGzwVWMQe2ke7vwKLzJ8qzh9YwMreeRcGmFNRoMloXu6beazGcSeHBEZF
JYlfhNZ0z2FvWnX31oDvhx92z2KdwzqdxB8eQxA/DlSwm26fxQbb//wTtqCi
v+eu+SjnzWDjLiMuVeBHfz/GXZGbwaY763O9LWF9bKm0pOVNY8uuD//wb6Wi
EHXOnjdbpzGu7puOT8FDxjTLqh9TmPDesHuHt1GRkGmG3v6sKUym132B14qK
eko3jbV5T2Gq+y13loDn3tgXXdedwnT71O4ctIZ48ODl302wnozd18xw2lBR
A736w+1+WL8D09aFYDu1otTySljvHj3UfdupSFvwGFfVHSa2d+j5TzZbmF+c
upsm4qAe9bxn+RA8fdv7/r3TTMx/JP626w4qeniT6/JhL9jveQVOrIBNdVOY
hRA/Ln5yMc/bCfnrSt96XRuoF45uSXGyg/HtlGe9Zgr7oy9yY0tgsd8W1POb
YH/hw2GcZU9FEhX38hrXQ/3+9VuSvQMVDXIkdWxRgf3LpUbKd/DpNd8S/0I8
5FTIzb7qSEVGlTsnz0G81K+6XKS2i4q45/JeMyCeeu09+vw1+M1SznVbiLfJ
s5ZNR5xgflfdGPEXYmLVyYofWJ1hvf3y41vgh3yoxTJyB5w6n1XYC/Fdqmlw
0syFinizTIO5V8P+wvv57z7wbXXnnHDIDyGsdI7I3bB+F15qKHJDPmFECkq6
QvwsRZJLkF9at+yTKQN/+9yVtwz5aOWDofpuNyqaFSrlUAJrnRLXnwZPOEap
+EH+2s8/hyXvgXh1zP5pA+S7+AcdO7X3UtFUVjmHObjM+smeZrDPe4/uBvw8
x2jykeP7qOjGhlNBXmDhqKAg7v0wf1wbAleDkbTD2RxwsIZacw3k48Byrbht
B2C8T0Q3RIPpLqtTR8GZHZVDtuA3v76lR7vD/IlcaFoL/p3Y+EDuIBXx1ywc
m8b3k+q5ZVXg2NX33r7H99uvLtfu96CioPYjsk/AMZ5H3/0GK3k65ZPBhcuW
H28foiIBG46+GPAgWXFM3xPyxZp/asF4vbOZZbodbN1zWwHvfxi3Df4NPgzx
/+qOI85g34DnPAJeVPR0YwTdGpzGQxd7BN6RdTzWFK8XsyMVdx6hIv+R9IFN
eH1jsW/DN/CVM/tPa4HlBg23xB2FeOLmK6kKtosUt1LxhvEbY8vBn19Fis/t
qgP3Nk0vSeP185MO98M+VESVqlzC68Muhyd+/8AZ2NQ1vH7k+J4cwvClohMn
c+n4eQ+9uKBoEz/Iv3Y/JPD601PJ4VoveJrs9Qs/73H9hRY57Bjkc1KvGF6/
Vh1YnSV2HK7vCWc03g+ZWPj2uBj8hWGijNe/kmmNlU4nqMh1p9YSXi9b6+Y2
/AIjx6olvJ4Oab7ckeQP9cO5Dnncd/2ODq0PoCKNIqOjeD3eyrH1exO4a/Fk
HV6vr2QoLvgGQvzccn8Lbi0zFnbOILj/L9Pq8Hp/f+8gfxY4acsRD9zxZ56v
tQymouyTD7hwlwrRVYfBqYy9z/H9xOijSL0LJyEfFueexy24Y5+5zCmov0jC
NrjNxwx3VICH23YSz2f9Y8Td9p6GeEXdzCT2P3Jzh+fBcZx9LcTz3oqOgLQQ
+P2bjhcS5xHcnkTonaGiRAsdEvH8dyb5cit4jif5Iu7DP9/Wnw2F+K9JD8Cd
/o2TWy2MiorGKojn0R8/W9i2gyWlTzvglhg+l3A+HOoxOw9L3Lv7yt+qR0C9
2qRihDu5a5qvE9xoEE3sH1vaNjhERVKRebwO8fyct8XvhuZZmC/m/xRx2zTe
a/0ALvpVK4M7tm5Q6OI5yA88rsR+tqZaykXrPNQjtbeI/sffZ7vTusF1m48T
/Q/j0hsfYi5APrhXSeyfQwvfiGtHUVFxSyixvy7OX7W3F3zueCKx/2bmIEps
NNS/xd+JfseGu2c/6lykolC2a8T+/TijTLoP7BTpRfQ/cshT7ldiYD688iH2
+59StdI3XqKim203ifMg7gl3FeJjIR5YWBH9ga5oyXuDl6nI3XQP0f9oCuDI
S4yH7zerR/QTqvYzHxolgk0ZRP8hnj+jZvIW7Dc6/jvvsbvWsTMjg4rGq//r
X+g83aGfXUpFq/63v8FbYJV2/w31//of7txHZ7YN/r8fe8U4D0/BfPzf/78/
XevgOi4a2ijyn3n6unyPytDQ7li2//59/vPJXao0dFZKgHDB2ayTZro0xLXZ
i3D3J4mSTZtp6NphVuL7s9glzmsY01DcxCPi+nhV1eN8TWjIICWQuH5RltcS
2aY09MXf57/zMh8P542a0VBk6n/naTRKVowUMBpq/YSI8dZWtGd9AZ6x3kLc
D/3rtKaDiIaSg1yI/smWP99uLoO9ONOI+2fuZ7SfZkFDw/tZiPu79cOVdcaW
NPQmMp04H7Ld8sNED1jT/gxxPsT+sVJx2FYaUiy6RswXZ5lTZ8W30ZBC5g8R
4v54X1Z5Ap4YShXHjR6T39tb0VBq1i3iPNLT3/kR38Cup/8R81PH8oXSZWsa
+p04RPTvchLbWxRsaGhczZro78l9+BJWBeZ8aaWJ+5bcouLe7TRE8Zoh1gOf
H1/zDJi6ypfop1wqkg+9YUtD2kuVZriXlvQU1u+gIQlPIaLfeGqb9Zt6sEFh
giPub0n7Qrx20tCzfbv24/bs9pdbAZPOJPsQ/UiF6EaKHQ2VpkaF4HY8nnpq
sz0NOWfvI85/1RfnyLSB/3IfuY3b7O+zen8HGvpY9e0B0b+xbgnmdqShtirr
WqK/ljy8Ngs8nzLUj/te78wrbBcNBSiq/yH6jUpcQX1gkYIsWeJ8iP9aqTAn
uH9bJrfh5inbUCfsTEMZWvkniX7vPxRQANb3y8nCvbB9t8QOFxrKr68exB2Y
4vvyC7hEbk4Bj5djfZEnLu6modyPgf64D6pcF5N1paG5LWdrcXcGZr54Ck5x
pSjj8djuacmx3W40VMgelYa7jrVRhAm+Uakgisdz4519zxP30FBFekU27qK0
n75qe2movP3jTuL8yCCrcB3Y1z2AB88XGWpiVR77aKiotGkEt8RJdZ8l8H6P
2h6833K9wkTw9n4auvKkbBrPN5wcjhUbD9BQlHuuPt5vOW/vdbQF/LbOPgvP
V7O3z/Afc6ehExMG2/F+y4nh+KccB2koe8uoGp7vRjXoXhng6fbPO/F8uP/0
Yz5TDxr6JCBcLQJuq6ot6wb/nr1/VRyf75xdnrBVRq/Dr1fizxtqHL/xCnjC
/Lsb7SULNqQslzwAm+T43MDPYxaMChyyPkxDWzzornj+VtFS4hkF36U4vsXP
l9DPGBSf94L1JjrBo4ev5xe2B6WO0JCDWKI2fr4kkfsgVylYkzd1vwWYzTm4
aNdRiBfvt5bswPM/7dKBSXBpabivK3jq8+1V8d40ZNoTkXMY7Kf94LGSDw09
b/r5IAg8FPZ83wvwnOtcWRTY7WUr+wFf+LySw+Ip4He8nx/Ng5OOaCvkgq12
L+xJ8aMhmY51Ri/weMrgZdM+RkNM4WetH/H48VX2YRPYkM0uYAmcr7vRzfs4
DV34RM6Sg/prXeQ2FtYTNIS+ZChtB+etKxm6D26kOXGfw8/jvlV64exPQ9/E
lvWegktOp6b/ARepDi/8BRvLsF/ICoD4YeIw6gD1YM2rUwftA2koZibz+UOw
dcCo6Ty4uLLsjhTUl81izjJ3gmho/RaxORLYufrlH5tgGlrHrnQDP2/c47Ox
jwlevP6gpBPsIZBZQTlJQ+R++c1UqGc/lwtSLU/RUPQ9iagoqH+Pe0ZHfAe3
s5+tuMoF+YybuTftNA2xZUh9rYZ6ObTokJFZCIyHwV4WVV4mtrzvvcQYOG1D
n2oD1NuX2LCF62do6PrCprb8NRC/8wu6DENpKESrgWNIAPK3i1zZMHiwYy85
QJiJiS8n3boaRkNuXT8v+ojB/Mj6G6IXTkOxNdx6fZIwnvYBu/vAhm8SVoZk
YDzn+jfFRsD9S12fcU0RxjPdTmRDJA0tqFS9XlbF40vV9Adwm5LVy10bYDx/
rW+/cJaGnH6XuxTow3iSaEVq52joUcYA3cIMxhOtvtkKVq7fZmAO+53m8cjg
iPM05IHMLg47w3jenHBcd4GGZM3PbAzyhPHcsl/nLfjmy+vyZsEwnqNN/CFR
NDSguxKcHwPjmbDlp0w0Dd3/lKmsRYbx3HS/5TX4MJUqZlUE49kn+SjwIty/
e/fiUt/BeMbGX5OIoSFh/65drUwYT63fJ2rAt+uMizslp7CYD747j12ioU63
yuk7NlMY94VuTeFYmM+SOTkHL0xh11VteCvBs+ct8/2rpzCx92XfjlyG+Ztz
xdeHZxqjh6k28V2B+y94skHl8DS2TuF2Xim4KTW4trlhGstrXBXvEUdD5gn9
gfXYDKZ98owvVzzkVyzAt/btDFYi9cW6EFx56S01K3AWM67drbrvKsSXkM+Z
XuvnsJrjr1axJdDQ0PtVf15zzGPWIvpfHoA5LqTu4v07jzVX3nvlkkhDLtT4
VGex35jzUZGsZfAds+/GS3aLmEfptJdDEg297IqVfM67jH0+6GW5AObtupqq
ffEvdpyzXTHjOuQPKWMx0d8rGLPAgtX2BtQHFrV1i7osKHRP0fAU+FRsS91I
Dwta/qdQQ02GePNY+dL+QFYUk5d8Z+tNGmqR8j//5Acr4nZiiZoEazu4mAi5
sqHri0Eet1JoqPemUMj6LDYkenfIzDyVhvasaUgv7mND1B2Osl/B2sv5uyuX
2ZDCTPXyjTSIpwWfIjZws6Ncmna/0S2oF5jHEkJX2NCuQ6TTXeBYjW4e5VE2
tLSOZXXIbcjvM+uFMp6woawxv7tCJBrSeZswJhvEhhwetG15DJ7ta+6bFmdD
vwOM2+zINHRoX/RZ9ges6O7Ge34T4FRVdk49DVZkN7eaJZ5CQwJjJRUFt1nQ
/NMQkgoVfr+rpobI5D8s49yAdh3YsdF7+StpBduBrOs9aTRk+0LaPMLkLzbL
/vjgCniniajI7pE/GKNBYo5Gh3opwyulPmUJs06MvraFQUN+m0TponsWMabD
N6Vu8MTNqCqNTb8xqrBzZUg65DtxWcMyjQVsW1eFs/AdGtKwe855w2Qe+0lR
mngMPiOQ16TmN4eRD167aJ8B+TMoYIK7YBazVJyT/A4erVrYpLd6Fvv++WBh
fCYNNZC+Dx49P4Ol5dXbqN6loa9W/FQ3thnM3F9nqA7svWp8sI00jY3rkEMP
34P4xVUW2GgyjaXMsPD/A2/IbrF0n5zCTMuPZdOz8PWTunM0dwobi2w3Nc6m
Ib5lrxMj/lNYsrlJZze4W2LOVcB4CjNmyzpxJoeG/mjwHLPjn8I+v+ZjF8mF
+CCSpnlnHPLv1TPUQvCyzo52nUYmZmQ/uNEhD+o9x2DxbQ+Z2IigTdN38Hp+
rj0maUwsofOx59X7UC8+/qybGAX5giz5W/UBXG+ubnhVAOynD1y88QpsdNE4
zc8D6nP5CVWvfKh/3nPrGzrB/vSTc/U/cP+yiHO/FdTXOZWujIdQ38oUnhc3
ZWJXjiv/MH5EQ1XhpocfbWJiutpJsT1g3iCW88FasJ+ampMOLYD1nRAjYADx
MLbUo1jkMawvFR6VjwoQLyMadhSBh60aGs0gnnab6o46FNKQWNyCszXE22gW
SsQk2JSj9X2/KBPTfMUqlFBEQyenWs7+EIJ6KO54ntoTGtoev8fZF+L5hZ0d
2GswnVfxoQnEe3UB026vYhp6Kqnw/SDkg/b2rECWEhoS9NHQq+NhYudur+FM
Bzu+p6h6QT5R2R/KMCmlIVZKToUe5Jt3skP6veCYO+v+bYB8FD5i0xxaBvHo
TeEfe8hX67ILj4iWw/i6Rl9LgnzW7Cf1pwic5/9u2zjkv1CtmBTHpzQkaXPJ
dT9YgTmh8QM8OrgnbBjy55til5cJz2goM2hVTxg4JKxqr3oF7E+OCfHKgeVM
VJivwZfed8+3Qj5uXEmKO1IJ8crlUvt18KnaeTnWKhrSFS8QcsPft7lyqCwd
3Dce5KmCP0/JU75k+xzy0ZFMr99QH1x7+81xFnxKo3B7O15f/CyQuVNNQ7Qk
zVV4/2VFMOSb7QsaSnShFN8Gl23aUjYLRgq7UvB6JchtJeZODdxPdc2/J/D6
MaLOccdLGtoRJHjsAHiYFi8zBy4bW+9pD6ZU23+7Uwv7AZkHF/D6yXlEuGxH
HdyPJytBhvh+iqMnZg7MK3FjEn+/pk6V4ZjxCu4P/Wk5/n7NOVsvmZ2vacjS
Wykdr+f0/dW+zYHTKW4h+HniH9cnSzPqIb+wx4rh541ziopidjZA/nsa44X3
Wzw6Qx3nwStFUwivLyUWTGQyG/H8eI6Kv1/TKsX6bWcTzK9hY3e83xJvWl86
D4633BCK17MWhxJjMt/Q0KbnDR/xenfp4i5Hu7c0JLc29QJeDz/JEpNZAF/r
+LgHr5dPNHwcz2yG9fHV1wOvr5Un7pTatdDQZ2vrRLz+7ufzjlkA77dI7cHr
9Vs6mo5330F9dM3FAreD8y9p+/c0ZFfh+JJ4nnqmZHwBLKQxvxv3C1JE6d1W
iB8JFov4/iG8wjzGvg32F2738nHrDrA7/gZ/uDF1DPf4v0bpe+1Qzznt0cOd
ue76uH0HrK/nNuy491u5lP4G13471Uc8v/eTjLnXCfEovop43vw2YcDB4QMN
vV/YxCD6FY/uSi+C5RLXXCaeZ7f6jt/rgvg0TCfer5mb1ip16Kah80K7iPMl
BWLTFxfBLhn5xPl/H6Nyh6weqJe4bYj3a+QPnJN27KWhyfYm4v2anvMW44vg
ewrfdIn+SgZnadZHiLcp3sTzetu6txcd+2jo6GUe4v0atrFkhyWwbFou8X5N
BbebdHY/7GecpYj97Kn10uOOAzSkZmJOnB9Y7zBcsgRWb1wi9sefg7MvZg9C
/fPIkNg/01OPO+waoqHN+iPEftu1TEf6Dzg+f+y/92t6Z79mD0P+n9lC7Nfr
/zwr2TUC4yP5ntjfR8lFXfwzgudnGtFPYR7hkXb6BPlkTRXRH/C6n1qS8xnu
r8VRon/Q8VPWYfkL7B8XA4j+wjb9vK9OXyHfJz0n+g90qfGnNsuwXtz/61/M
rqglmAnRken/vs/yanvi/jfK9P/rh6Sm/NTcY/T/NqseyEmwp6N7/+uv35rX
VXvRURzPf+aOHGLEh9KR9NB/1uSdlnRJoKN3LnKE624OvNa6QUcTonb/9U+k
mk5xptHRo421hNUHzG1P36ajHeuNiO87l1EiP0ymo93NC4Rrj2rO29HoyHaD
LnG919Uzmp8x6KhT/b/3ZUJ4+wyZ6XTUn5tOjNf+SbF7qhl0VNN5huiP2B8s
7nkJHrC5SYw3ereL/2AmHQkEtBP3Qx/7ufU3GNtvTtwvtcLEiNS7dGTV/ZHo
j6xV1HisfY+OzocWEPeXP6X+cxN4tLCGuP+s7EfXemfR0d9Va4l+2+xp1l0s
2fD9FV4R/ZGvn9Mv08As/5qI+fTR1bTSIIeOJFWMiPnWUt/LbANXvpch+ns1
hmGqAbl0VLcpnuiPFOeJunPn0ZHSq2tEfyRH6snNe+AtMRgxv6kJjg3m9+ko
eN9Toj+S9GdyuRc8GidMnDeJ9k/QO/OAjqrFAoj+SMiAmp9gPh3dP/id6I/4
Orxm5IMj80qJ/sj+F14d1g/paGFwkeiP2Ouy8IyC+Vwnif4IymSYn39ER41F
jUR/ZJOwSYhkAR2F/W4n+iOql3ruF4OTy/fm45aaPTPk8JiO5r2eEP0RPm8R
sQlwytC2AaI/1lW443IhHTXZXCL6IzPWDtEKRTDeTCbRH5kV3/69EfzySPl2
3PNjFm4nn8D4DS1EEOdRykxeShXT0Su9wie4l65s1qoFPw1YNYt72U2HdLyE
jnb9tcXw+LeiqsEmUgqfV8dxGzfLwrqASnCi3eIibrYGmZ4jZXRUunNjAB5P
OUjiW/nK6egCg2uaOM/nK1hQAr7BtpmIx9yGvFIHn9KR0PCgCR6vebk4Ylc9
g+/jmseFx3O+7r8/H4HP8tRP4+bPXdjnVkFHVHExNjwfCIZNvVoBH7q72QTv
xwvbfNfJraSjj/fvZ+H5Q1TiC9Wxio7kyn9b4flF/Ovgqt/gHOteNTz/SJb3
BGc8p6OSes/dgvh8jWvv215NRyuYSTd+/kRmT7P1FHhy9Ptz/DylnFp9EeUF
HRV9lZDE+x8KCy9kLGvoqO34wAKeD9c1PIubABfrG53C86UyqXg65SUdseaH
3sH7H6q+jw6a1NLR2viXNPz5hrphbuMnsPvhZ3H48w9NrsxN1+royP/Shqv4
eROtbmq6/is6+mnOfIufN9HOTeMZAIueaIlxxPNN2PWQy6/pSC0/bxzP/3o2
8UMb6uno8/cmC/z9W32JmB1d4OP0QwORYIOvZ0svNNARz2FM4jrYqPyMgloj
HcUH/NqXBTaOC0p8D1b05FCsxvPLnmPzYU3gYyN/+sDmakcOK7yB+do6kbyC
z+cF9+ZG8FKyWaYq1DuWDW6GJ9/C+u1hXeOKvy9D2nVXqhnma9fJngSwte+O
NbVgnagnG5vA2w23hR9voaNjTRlhQlBv7eAy/yT8jo7ev6i08AbbdRs6VIJv
Hdt/rB7skLvx2ZH3dOQRcVTUEOq5XWHrlflaYT5/bXn5DO932KjcKAFPnVDY
6wT14G4J+SX3NjoSjDtuwAr1ottXSe9V7fB9KEs2LeC95cKtj8CnNnhIV0B9
uT+Oz8Stg44kpPX+NkP96b6HM2cF3HHTT4IP6lUPNRah3E4Yr8r6Wxd4mZjn
wuJZxw8QD7POt2rxQX5pmBlbALtYTJxX4GdiR0k/nDK6IH5ueDp5VBDyr+/X
qu3ddHTEs8+GS4SJ+RmOqE2B7Z5LjomLM7HjXH0plB74fatUc7OlmJh/d+df
i16IX4JvPBtlmVhg7ju/CbB5Xa8HaR0TCw5r7Ej5SEfnSOGL2uqQb21qzU36
6GjVnftWhdpMjKxXergHXPTL7VnZZiZWLZsXe6Yf5pPOSuY7M8i/3LRc4QE6
yth4f/06GybGM5v05jH4osFd1VHYf2gPRf+wG4T4fPuutA3sT3a/OS04AW5g
kK+n+DOxyFKfTXFDMD6SLOGC5/HzpfvclIfpqNdz6a9kMuTnRLuIl+Dyltgw
4RwmNhmK0T1GYPy+Gb0+/QLWq5feiz/g23GZqxv6mZihvcooeRTGI3f848MV
GH8jyVUGn+D+PstuGVKZwmKUVqt3gIO+3bxn5DKF5fGv7Aj+TEcn4xvan8RN
Ye8WmQFrvkB8GH0cdvLVFDb7+VPyA/BKxPyJV7zT2NrWrmKbMZgfYTmSG9yn
MVTZ1PUZ/NvA2cqrYhrzzqlavPiVjl48GbjvpDaDJdx8LCM/DuOltNFNNnsG
Kzx3F6sC20cXiAobzGJdvre89n2jI6cC8fcp/bPYsnP85XlwxEzxxAx1Dltn
fjYvdYKOjurpC1mcnsdsNALf6n6nIwveuB/jPguYv+jhny3gt3FbIhxCf2Mp
/1yETkzS0cYpO9btGYvY0wlrfe4fMP5Xp4wzR5awwQ9b9mSDDTOMEl/pL2Ma
D+UZQz8hf33D/NN+rmAOJOGac7/g+gJV/xorsKCQmFWfpJh09K9z5opXNQui
BvxeVQ6uX1u91cyeFdXs/a6+ewrqkRNdHbFNrGhs6+DOKXCW85Vb+zayodU6
bYHXp+nI87fKZflYNqS79tXN9TMwvsrYkHItG3JbVV7SCN6+jfFGb5INnWPe
7/aehXrkdsYlZXZ2dLePvsQ2R0ezcZVaJC521Fh/QzYDfEf6/KOKRTb0oygG
mc3T0YfuD/bWvWxImHHmyEewnQDPjZvZbMgo3u9K2AId/bj0OLL1IBvyOH3g
vuhvmO/PVq0KYmVDsR4OzUXgppR6rahkVvTA1uKXwyLEF5qt5zo+VtSqry88
CU7hHGd/F8qCpFev3av6B37/CbdbX5xXMDTPd7YO/Frb7I30wjLmM/KP4bkM
83Hhydurd/5gT8q/fKL+hfwRgTWcllvEeu72cBqt0NH0Hc9MZZbf2ErSW40P
4JzwVNWA5XlMOaLa7tQ/OnpQLcnRLTKP2R4tChJgYSCljzFVWVZzWKBjVspD
8OrF4eCtybNYmjGp1JaVgSgBfsO5UzNYhUpCzxiYcSzTINV3BhsWPP/nEhsD
mXV2dr38NY2JHmh20WZnoPDLp4v/RE1jttnSD3vAx/l/3k5VmMYu/DrOcYmD
gezubluL3k9hT7ZUuG9YxUDxrew2MIewsUs8pd1gHhvJJh7HKUz63d41MZwM
JHnML25EZgrbJZnnrcUF9q7RNJyG/YbXwvMu8J79CuE/WpjY04fW4he5GWjt
Las/go9h/zd/K3A9DwN1p8iat6dB/rP4Uv8BTNv69V70BYi3ifry0bwM9FEg
9NvlE0ws8cOlMM3VDFSW8wV5HYB6Tb7jfSf45L+ZxTx7qFeOrVOP4mOgI80p
OX8t8Od3J6M11jCQ7tcL+UJGEH9Xano6wMjg44a7OkwsZbvgxgv8DLT5855d
oRD/GlIOXVUXAA9vLjkI8XG5v2CkHSxe3bNJB+KnrtrKlvOCDBTE7vquQZKJ
eZ+0T1ETYqDLZWereMSgHqykT7SBL6nI3+8TYmLvVk1anhNmoN36JlzqAlDf
7DKhqYowUJzNhYv9EO8NqQkzrWCB/MNR3yAf+H/u3XlWlIG2XrxdZQH5IkNb
I0tFjIHetvEyeyGfdIaHL78Hiz3Tj86DfMNT17A7UpyBYsXzLfG/F2K+RuKR
sgQD3Vf1sGqC/HVqj8+q9+Cr2awZ/OCczNKDEZIMNBIXZBcM+a7vO0eZkhQD
TXxa4JiA/ChosJv/HZhS/kwtHLwt+p5P+FoGclq0SJcAh7+Zrl4nzUCRyW8b
8fOdj0QtJVrAA+xp/vh5klGPm0FhMvB5Nu+yrMDi94cbFGUZyDL0/QcR8I4Z
HYVm8KsGhbvf8P2WWVR4qBwDya7VGXkNLol716ogD/PB5gAJf34y3iar8RZs
eMfwVxJeT8kEXDyjwEDrT9ZvCgc7+VT1yisyUK5M2ltv8JXC1XpvwJsCrum7
4fvJpf0JIesYyKI+iMUW/HPbg1E5JQZaSmhtMwMr3Vg0bgKzkWP34ed19/Zu
Tz2tzEABNyJ24/XVNSXyd1kVBloxGriKv99cE/B1ayNYzzOpSR7fL5Ub0E+p
wu8//WoCPz+syXZlVkaNgUSqFt/gz7s87D7YNYCN/X7Y4c/DUm4rZ59UZ6Bj
1b178HqxYfj0X2kNWC+DdV3487VlzTrXevBn86/l+PM33TPCBcGa8H0HDCfx
+tT7xWFO6fUMlJO94IPXr1SeIo/X4MMK7rJ4P+OdC0t5kBZ8nz8WnHi9y57u
KLB2AwP1mUxK4fWxOztZ/hl4p/QaD7x+LvEb1tmrDeNfo/8cr6/53qmjBbDq
96hNuI9uOrnrtg7Eh0vU53h9XkV+5rlZF9Y/S/5e3GIrrCc7wSsNiA134JEd
F09vZKAza62e4vV/fWPKTWE9BqpZ9zMct5x2X2YRmG28mDjPHpqq9GTXJgaS
6LQWJd63+X2i9hd4DyluktgPepS0X9eH9W8Q/YbYT9Utj27YzEAxaz0eEf0G
dauZZnDfnH8abt3rSez+BgwU5S8cRZxXmPkgstqQgbrc3vjjHt4rp/wA7Jqs
RJzvN6r20bc1YqB9Js+J/Viy0uNt4+CiY9uI/sa3+IXdcVsYKFD6lDFuy5+Y
t6oxxM84Hj1i/+cSf+Y12P9eF7E/nH7aevmoCazHkYfE+wo75KRus5sy0BcZ
H+J9hruXDufcBcc8GiH+nsPS+P0yCzNY/+nsxPszzg7T9cPgHyvFxPP+/GLj
7ihzBuJzHiTer+CQuvRVDoP7xXeSOD/ifuHtwnPwnNpBYv9c8kmE+yBioPSm
W8T+ms/WXXIZXPlTgNh/Hy3IUqdZMJCfZi3R76gS+WFkbAnf73gWsX8Xjdhs
2wvObHhM7O8DBs/vC98K39dt8L/zEff5I8u2MRB/7E2iH/Du9B3qrBXM3xQG
0f/Q4XnZF7ydgTrLfIn+QXL6qMyPHTB/sZdEv8G5SeXOF0cGulNvSFhs1k9x
cDcD6UgJEj68QeiIux8Dpcn/18945PMs6+NZmM//2//ovPjj5r9kxv/1R/7Q
FaOUc/7fVJmIE8PPGOge2382orfuobcwUJvufy76W/xrZRTy2Zn//l6I5iFS
3OHfDOQdVUR833VmuYdZ/zDQuaFe4nqkpMtNMv8yUOLWduL6RXlfqE+tMNA0
3YYYL8HFejELlnR0RUSX6HdcZ+7g+wZ+vXc/Md584+/YbrKmo4MvHxP3I2HI
edGILR11ZxoQ94u7u+vXMPghNk/0O6682z8Wz56OYufmiX4HR/1gvy5HOmI9
aEm8TxPz3KujB9x14RPR72ApHWuKXpWOMN6vxPy58PB4jTpnOvqTdoB4n2b5
3s+yVvDCZydi/kXSTj0K50pHu6wGiP7bQsr8PQXudHRgXIToz4UkRFIbwZV7
BYjzH9MXV5KDedJR05/JzbiDI2LiJHnTkUzeO+L8x89gzgs1YAuXPqK/4e+X
EOK3Oh0ZfsSI92kmDvGfEORLR1/HdYj15rcn5fBT8OFVX4m/FzLmIL7Xc006
Cn51n3if5qg11YGbPx2JaDcQfy9k1EzOqhBsvo9KvE/jufmuyV6BdHTO5hrR
3xzUUtVjEUxH93nFifdp3JUfqOeBdVAd8T7NR2lt+V1C6cjmlz7xPs1ekSdi
v8FtvcpbcX/gNeDLEE5HdU7HTuN2Zqtg2y6SjgTzFon3aVoXzRZ/ga3sZyZw
O0y9/EUSTUcfXtzRx+Nd87jVGCaWjuh+Z6/i3jHc1P8VvDXR7Dvuxm77jhvi
6UgtdOQAHk+t37c1GUrA/VUuGsD9qt61Zgi8O8npNB6PLat7y+Ik05H9p1bi
fF9N6cFHOlJwP0TLx3CbPxq51w1uGZNsxuN7VZY3NWptOmoWL+jE478x/Vuy
mnQ6cl2eWIXni6epAXHvwe0mcj54P8Mgcep8mEw60tBJXcbzS3HMmRB52XR0
8fWzNjz/6EYuHm8AVzzb/Qs/31Fw8vzhILl0lKn02BPvZ2gdY90rIQ/z5eZH
Pbyf8cDzssMLcBDXQgjev1ffy2PlqwD388IVI7yfkeOYZCKgCJ9f1nJTAaxs
I6RXDpaK30bG8+ld81vqh9bB52tI+uLnObY5CXf/AfM82X8Xf5/1y5Ebl8lK
6Sj8wItXRvj6COXT36ycjhgWq5kI/7yr/9PDmYdTnYVxnEuGLKUUbllCKttY
Upb0O1FCItkiuRKSkKWyjchyK4lkrXRuUyQSBskSabNNU1lSqSFKUxT32pJ1
3nObZ/78PO7j+d1zz/u+3+97zvs709cKnOQ/Y0Huc7RcFkjxX41Rd64Ajdzn
8C2KpYSVMbqxX82M3OcQe8AzlAdcvnnSkdznKG6PzN66BqOEqstHyfnIrk9T
Fr3A2m/1BlPI/p8M+RG5Fv6/9T4JokfShMfz6Osw8nCusCf3OTbIBjncBd5g
IqBE+huvNYf57VQwkpXzXDANHGbiW8YGPuz+OpW8L43u8GX/OVWMxtytosl9
23veXotV1CBeJ0QywoBdIz7UNQD3leTUlQDPn3PzO6COEf/n3wTYvMQf/72C
RwMj2ttF1/RAjxmXObdkA195wRk9S+4DP3kVqv8rxMO2h6mDwMzXdms6gf8Q
VHVwAr23drD1ZZAmRs+rlju8Am6etYpbpAX5gGU1f5C8P2TxU+1C4Mdb79LF
QE+KKJr3mmljZLTM991T4CLdhuR+4Kfm/GN5oD93mZlsjtHBKMLRkXWdzHc7
13+VXY+R0nOl+seCbCrVz+hyDfC1O0vHF5P3iURXm+/Rxahk9fmKJGE21Xlh
4+QY8AshpdBtoqAvc8tvpGzA6GYc73Mj0MvSlVr2GhsxyutLxSdBT1e3FPH9
CSx0ZpHlSgmI979VSw/qYTRvqjhFl2RTc8M33fj1MWr5IvsskQ7rRVNe9Dvw
HwEyKFYW1mvZ9VojA4ymfAVClyiyqQ9r5H27gBsEE6tsQP/HGVyhhxhCfOgX
9u7VYFPKO+nNSzdh9D60aNJaF+KZkRlSAtwqK/fOxgjWK0hCeacRRozVX/jP
msJ6xad0fAFest7HX9UG6lemWCxzM0bHmLo5PvsgfxSc1VKkIH+Nas2eBj/D
vif4/j5wWFe7cGsE6MPn8UkuCCO61j7Li0lsSqePZvQDuJJmsMI0B+rfWNRg
+haM7lhcmttRC/rpl9mL2sYYqaqIW2t3sSkperjZc2ALZptFxjSbqlL7PnHY
BCPHEPcrGgocypk6miu4FfIvc8TtuRWHmrHh2OYCL2g1S/eP4VDYw59mvA3q
l03nxNo6DkWFDJZ0A/eMTtC2841Q7894MyJMYf1kmU+22I5QMdn9olLbMeIJ
a61rKB6hlIrd75UDy8qK36uij1IND3p8bMwg3tcLdmhnjFLeHS7SQ8DBrxmd
x5TGKKF/3jQmmGOkGPfYu6dxjKreU3ZrvQVG6RYvM26mjlM+LYnJ3cCVNk0l
NyMnKPomr+DTOzD6wj8zWHDqO9Vym3LUtoT8KJ4fwF86SYXLSRu+AxY1cGp9
OfWDUk0ZkWXuhPgt1QnZs2+aSjya++mNFUabYop2i1rOUZs+nWiJtYb8e6NI
6+n9eeqb454i9V0Y4Ue5qlHJPKCjtC68AlYRS+gu1+BFVobCx0/awHrTNJ9x
KnnRXOFHJ9XdsN8vGSXHqdJQsWyd0UtgxrDVTFQ8Dbmdz1wVZYuRbXwajWqk
ocW0wAXr7DASbs368IBDQ/XBFl/agO/0GL9cJsCHAvsV//rNHv6ussmqn58P
KTjOlig7YGTaVbFw8xANtTV1pr0APjB1Kuj8AxqKMSgJDXfESMdV7tbnSBrS
KTzjorQH6pFqwUJXBRr6KHMAPQM2irhy9lYRL0pL3qQU6gTxMnw9q1WRF23l
XS6o4IxRV9tUXFIcDxoPGh78Ezirxnl0qGCecnC4VibngtG9iDpe3QczlEBT
RGYzsGhMltMn62nqrr59RPA+2O+H1ep+DP+gvG9pMGRcIT8xaltV8ycpKRlB
k0Zg9+Nb4pdHf6eaknqVAxkYpRl6MTKOT1BhPDULV7hBPuxmGQcljlMqQWlD
j4G3PBw7LFw/RnV98Gvz3w/1fMHW+VGxMSrBfnuFlDtGnxUCZxnHRynDRvlL
D4FnJmoeBo6OUF/1piJ9D8D+OXuN91DsCJVd0L5/uQeJtyKXe4ojlOXK29vq
gQN1X1QrtXGo2XPMdT6eGA1cr69lJXKoonmGqIQXfP6Qg5yfDYdyDdTn1AI/
fhTtJyTHocQ+LHl58CBG/Z+/Fa4ZY1N1dl8rxb0xmh1IaCp4Dv6n4Ul2DXB4
x8wOVgmbktNjRXsegnzS8PWGbgboifxQj0U+GMWb9y+ujQI/s2K3WRXwzSNT
i1i+UH/PqaodOAz5TlLp4l4X8Ctz/ItFfWH/PxqpibcCPR3QPVoBPCTBbK43
ZlNb+u6+cvPDqFit/VOtHuRf25Sahf4Y3c/zmtbXhPr6xIdVDiwjbD88Dflt
98atsa5HIB9nF6m1K4A/zJc5KBiA0fE1DOcMGfAP9O8WpcAq29q3K0iDHkt8
oeESCPE2zEdzWgb6dy5/iUAQRuzUXOFVS9jUkyOxE8XAouvUyjwgXx/vdely
CsZIXUY5RhzyubLthjq+oxDvYfIPJSHfT/UIOl8DDhlYHxknBP7B9+04OoZR
hXy6tgqZn/lxO6UHWExWrJcH6kkIM1r9xHHQI5Y8N3ih3lgutW1eGYKRf49D
ujLUI/mrqz1rgJdPSmf6QP0aU5vkcQ6F5wtqN2+G+tZU1ZI9CXzkqPQXMj+T
bXpFLzMMo1O++RuboD4GtB/p0A3H6FLjBV8yP7PVzTigA9g5iKZI5mekvkmI
BEdA/MxZW5L5ma9h/+SJ/4bR7s4pRdLvqBeoNikBnrlvs5rU87TUxB6rSPi+
C87QyPzMIXlGxDfg3p0iVzhc/aYlmXgCo7rI93PPgJcY8JepRGHEp8W2+4Po
4YZOq2bg89cUBjKBq23zBw5Gw/NZrFIk8zNJ7yOYAicxSjEvDyf6xd3PSiEX
eG7s6gkG0SNT8nUmMZDvb0w+Je8PWXhq1KkP2NSuSZzMz3QvbRiPjsUoNW3F
AjI/U3o1K0UuDvZL8PZD5PyIqX5YvQ64Uz5YiPQ/9lYbNbvEQ35stq8kek1z
+2LPaeCsXxWsiZ7j7+jjucQEvXvuYiGZn3ntdidb7xTEywZUTuZnCr+d0nsF
bGlQvJPc54gOd+44dhojuZ65A+Q+h90v6gESZ0DfR5r2k/O0tWnzwmXAtTka
D8l526x8W55NAuTTHxe+Ef3adjvHhA0cFa/lQvTtDYOQnqSzGF3N8uQn/ZDw
RvMI9UT4vc9+/ZvoYyu7lZJPgffNl/YS/azQO1Tqcw78wIF8IcITfg+shJJg
/5bhXUR/t0ylDuQBV5+TLyX6HJ/yYpomY3S9m6FCOEhCX6Ef+HOgdAXR96a/
C9fFnge9+/HkbsJ0jW4nhRSM3I6unyV+Ybi6ZLwe2NdMqZzw4+2xKYwL8Lzt
yccIZ3XYq88BKwtOUNx5mf1rm7NTIf6Xiy4hjIamPAzTMPI7WT3A9Z8Rf/F0
AcfsFmkm/PmXq9mh6Rit3qFTyPXzaUF6khnw/J8jU7n+e9W2jjvAd+XtTvz0
/5IBdpngR6p0uP0QPcMB4VFg/zW3ufMzIk338lKyYD/2uXH7Ib12ySaaFyFf
S8yaEK7o3d/zDDjhpiG3H5Lgvz7C7xJG9envue9TdZ0WkBS5jJFWYCW3H6J9
+k1pAXCMZia3HxLKCdA0zQa9euEI14/WOQsW9QLXvuXl+lX+xyzVyCvw+77V
4frZHeob86UwRhzxYW4/5ELGM+Vy4Isq8tzz/9fznjnWLIzEEyq4/RDZQ7Or
BoE/DF7n+muPtjQW8ypGq8Tecf13gaGajMLvGH3ztuP6c3bOo0u1wDpsPq5/
3yC2V8rpGkZru/u4/j4yZCR9DNg0foDbD1losSpFNQf01dt93H5Axspdie65
oIck9Ln9kCYv4bDNBeA3esZ+9idKGjzpxRiJ3Dbjsts2I6qtEqNBL4Gf9z/e
lEklPIT1P/+zP+H9US3k6iuMGv/rZwgP576s+Ir/728ouxrrePCw/uctf3Wf
F5dgIf3/5mc20aQbBVVYKJ3+kzdstJ2dp1jIejU/l/8FKiSYjw==
     "]]}, 
   {RGBColor[0, 0, 1], LineBox[CompressedData["
1:eJw83Hc81e/7B3AJRZIoWYUUKiFpke7byB6lMoqSXVGKQtOekSRnkiIrW1Q0
kIyorOyVvY8khPS73ufzffz++jyeD31yzj2u+3Vf532SsLliYs/KwsKSx8HC
Qvz3c2U6K4srCW+u/Rr6dSkffaVJcMWCA2fOe4ULZqK6yzHrla+S8Of0GNbv
hxJRo9oaoWawrtalnLQpKmrZ4C3ufo2E6y5rXbX+9RB1DM1Ir3cj4SRe8zdr
dwaj7sIL8plg7pKcpLlob9Qb3rVf352Em9LebRd29ECD1ieODINDBv7pD4te
RaN7K48GXCfh0qjhB1aCF9EEh6rh1hsk7LDRZbT6ux2aas05+QE8LSa8X+H6
eTSTLmVp6UHC6fknc2/mnkXz92i2f8AFXoKCR9Qs0ZIJ76UYTxLuczdp1hI7
g1ikAq7t9SLh9X0/XTvZzqCVf/541YKvSu9y4Kk6gzhqLvu43CRhgTy6q6WZ
FeJ60hfMdYuEvWiB5X6p5xDPNfPIZHAOV9Vyz/nziO/oF5LmbRK+d9LexcLC
FgkIqj/5AQ7OfN0u+MkeCY0VJN29Q8JZ+y8Zuec6IdH3uzJF7pIwSW3QWVbR
GYk/jM9/DRasYPUwlnVF2+w2vjt1D8ZL+isbz5NrSPpAaNk0uPOAjXvGveto
J9e/6gfeJLymc8mUvdsTyXW6Ncj6kPDxnoWMD7W3kWL2cFsVOF8uorAr3xvt
87PqdfAl4cMsC82a9n7ooGn9yEo/En7Xl1Q4ERCIDu/Q/hkPPnNILOnRjlCE
l4rmVf1JOKxGfPCJXQTS+KbA0g6ulVNXVEt+iLSePV/lGUDCvYy0xlU+0Ujv
uvC6jYEwHwd9W39+JSEjnQcCuWB/fuNw22c0dFyEbYtxEAnvTGR74b8qHp2c
9Nw+Dk7Lu7fo+/gZMi+ZkA0JJuEI477394OeI8toGyWpEBK+gFf0Wo2loHOO
zSofwZVn7iyur01HNsoGGtahMD+eC4fXJmQjh7Ulen/BR1ZoSD+Uz0MXe/aZ
UMNIuHDd3rxxgQLkkpdmceA+zH/rhr5amzfINVDsfCP475w5J/fmd8jdItrp
ajgJKxjr+NOTi5GnLKcrTwQJu9umde9a8RHd+nfH4wVYxTr1kPSTT+hu/fRd
nQckvHd6rcYL/0rk+9wxcAB8ba02e0ZeNQr07Aj3jSTh9+nNPc9lv6EQ/eOP
xR6SsPyDi1USHnUo8qdyokUUCXvv0D3cFPsdRZdlvZgFlyp+rv/T0YxIpG15
jx6R8PhQ3uxPxTYUp8pT+iUafh/vI784rm6UEfKjW41EwudTjfkuHO9HxUW5
ouNgmaCUxRsBA6h+ws8ihkzCr9IbqqxTBlG/2KkYTCHhsktPZXpfDaHZ41IN
o2Bt5KHpnTuMVvvPrXtMJeFLjQIX75FGkEhBpQGikbBb+2TEF4dRJDdMCRkB
f/iwcXlAfAxh4Uvlj+gkfF/abWdu+RgyMTi88kgsjF8jdfSixTiyv7sWD4PD
pzddvt02jjyzu25HxZFw1EZbncv6Eyi0N+vN4SckvO7QWvHajAlE3+AzOwi2
2lQ8v3PlJMrUMtn7MJ6EWw7uyZg1mETFnpKuKk9hvDLLF6LuT6KGtJn0AbDM
h4wrGh8n0WDHp5EHz0i42aDh4e7pSTTPQ5JSToDXt7I62VyYgbjUnGz7wQ9T
1jzPPMxAom6H4iMSSXi/98HGvxYMJPecq/Pgc1hPSRk/F64xkFpzu1AfWObx
t9sawQx0kjPDNDyJhC2dNDdZUxnIQeXuowPJJGzUZtlUnspAni7GtT/AY/M/
3TsLGCjsifja+ylQL+2tziyWMFBc3U/d/akkHHPUy/NSNQNlr/wY2AOeF1EZ
dWlgoNJ90R9D00iYqjB841AbAzU62rPse0HCQQIOrUvdDDRI2a/aDc5Zt7q/
u5+B/lSvuhmSTsLfbRLvsI0wEPdyS8HeDBK+XNNyO2icgbYopP3qBCs7GNn7
MBhIweaWQnAm1GNzEteqaQZSjzZwUcwi4U8Kf0R2zsD7K9+c1gFej6Xpf34z
kOP85GBgNqw35SfavnMMdHNnseSeHBL+Z7lm/Os8A923fGjdDs7c/zF3+A+8
vwib2IBcEj7Xh6ybFxgop3hvm3we1Ldx4dCniwxUNs22qQ18ZGiuzGCJgZq2
NZ3wf0nCu9SDqzvBw6bJkXL5JMyyOvOJ+V8GWgj2/NICrhePTSoGcxfpcvkV
wPhYFBYLLjOQ2ISw9u5XJOwc3W5lC1YUG/drBjf4uEc8A2sef1fs85qEtz+X
4msBm/pF/N31hoRXFAnZsf9jIKf8c8pN4No71z7tAt8cUvDwLoT56VTQMgCH
C7G+3FlEwnrFeTWO4Hj9hqlG8NkVm0TvgXPvJO6+9xbOFxdyaxS4LOv6xR3v
YD3k7HiYAG7+oZXcAP7sZPwmBzzKL9h/5z2MX4JTwTvw0tERcZkPJMxYvt5Z
AebxLLSqBy8z3G7UgsXTwqi3i0l427j5+2awYodls1QJjLfnp+FO8FEeuQ11
4E0i1yT6wLfPzK92LYX1782rM0S8vpTSvzwfSVgqZvD7KHj49/3pDHBc1VjP
BHiLhtmQQRkJ07gZt6bAJyMlOsbA4jxrXk2DQzvHakM/wXlazBk/Ay7eWfBp
RzkJxz58oz4LnoXRqgS7We9PnQPLftLLcqwg4dZ56Y55sA3fxkSOShJWezjX
+wdMPtdNfg7+SP77cQH8NT01XLOKhLcyUvwXwWwLbr59YBev+B1LYGXtIx6+
n0k4ure7gLBr9GpniWoYz0O18n/BST/qrYvBvRxWJMIdcrGnztWQ8DNTjinC
fLcd9ZbB/XJTKstgnao9KPYL5I0qxm3CdwWW9h7+CuflaMxLwi9ty2Xawdsf
qPYTHs2O3HzzGwkbqnGt/UfMx/JpPqFaEvZU+CNP2Ex/+6rX4O+6vYaEI8iM
RdM6OG8u33UkXDbwZuo3+NTYpTuEFxT9B6LrSRjrKkYSVvA2atvbQMJij4/G
E3b4IvitHrxOljOTMF247+PVRjgPJOrfEK53zHjN+52E7YxGPhJene+RkQVu
5A2vIXyEVf2ZURMJH6ydbiDsbsxNmgCv0tJpI5xGbwq73wzrh/yym3DPSLz3
rhYSfmBo0U9Y4MCl65/BewRPDBM28N938UIr/PmwwjHCvnX/zq5ug3qemzhJ
+M2WzyeSwR2Rkj8JS705qzrQTsIZDOHfhKNO/JKS7CRhyWMr5wkvTwTxnu+C
n7NvXyB8MVh0Ia4b6q1A/iJhkenL8TH9UD8flS4TrjlTohUxQsKTxon/mO8/
MkmQ8y+cB/r/mG79FDbqx0vG4cv/ubBjyfH5djIm/jRz/H65DJQrk3HHwn/+
fZnV5p4RGb+l/Wej0ZiuAzZkrHRohulhweRrQ85kfHYolWlf7VccJA8yHjcw
+UtY5kTRmPpNMi7bcI35er+d/VA7eZuM8aODzPf3zE7to+ZdMp7dWMd8/zcu
fsyn3oPfn5c8TdjahS3rqDcZm9JeTRHWdT2aMgW2MrjLHE9Ft8CnNB8yflU7
xRxv0RsVVC1fMr4VzDpCmMNrdfRP8OvhxAHCjFu64XQ/Mv4jX/GDcMvd0EBt
fzLetM60k3CpT/W9afAlTZUWwun+3F6xAWRsIm1VT/hxkOE1nUAyvi8RV034
bmjEpV+E+TuY68sp/JtdXBAZO8czCgmbRPKe1Q0m4xKrF9mEVR4dN5sB5/a2
JRLeFhN17EkIGevnqJEI81AadPVCyZhnhhJEeJ62QeM3OHH1o+uEe+NOHY4P
I+POb9+smfP9NGaf/n0y9n7Tr0M4P7FZbha82ufUbsK8/p2cceHw+i/t4SHs
bNvXfzSCjCfe2o4S+7VSfeTDBNgh/UAJ4W1bGdTHD8iYu6zjIWHvFb+vq0bC
+NBszhBu71k4NgBe7ssTJby/mEU2/CEZ2+dHNhL1I+oJx6p9UWQsOxnkQ3jy
LndvB3jVQ4YEYb2zfO/8H5Fx5ER7HlGfklQFybLRMH4OG/cRXrF5i1sj2C2W
O4Gob5ZLkka3H8N4lNYsEPXvdfuOHdtiyPhf4dhBwhuK5NlqwHnfPCyIeulK
3dftRiLj2Mu9ZkQ9rfFSKRQhk7E0dUiOqLcyFmqPP4KF3K+2/Ab7H9R2vUSB
36frYUjU6+5Nhvr8VDI2cmwOIOq58pyJVBF4sW+nJ1HvY5rMV9jSyNjLPkpo
Ejydf7aDi07G9PKbVmPE/nhs9yoXfNjIfN8wUT/cL0adjiXjfbOmkf3Eejzp
6sIaR8Y1K5ZP9xD1fu8NnTTwu7ayu+3gd3y3JU2ekPGulpgf38GC0z7Lf8Ai
ezTsvxH1qS6o9Wk8rP/R74PE+VebHf5S9ykZj61pUv1AnCeRjx78BAvW2qnk
g4OvUC5SnpHxmZqDqangfqMnR9USyDhO44oOHYzlnouPgFGPbO19MG3ti8XI
RKgPC+zjN4nzajy76eBzMl6ru13ZgVjPNQU5PWDr01K6RuDMF2/vByeRcfFt
0mNFMFdYqaNCMhlX5mwI4iPq88VK9RZw0PSo8wTkiVLdr5u9U2C+dBVuloK3
7Gicl06F17tJuSQS7LW6reEb+NgGMzkzcONQd6ZHGsyXRabPBrBCxUCI2Asy
1gkR06mAfHM/acyuAlzpuFDvAh4O+ImupJOxr6iVHAdY035OeFMGGR+yZhGI
gLwUr/n393twqrb8MCt4SXJlnUMm7C/D2JjzkLfMVnKm82SRsYJKcXQS5LHc
Xp6gArCqvubHL5DXeEo32JzNJmOP5S3m9ZDnLj4VVuXIIeNrbNmlmZD3yr3F
BTPBNxq1wixnGWirtdSvU7lkzH9Ka3cj5MU7SPbrX/Cli39HuX9B/dmimPo8
j4yfOG2lLk0xkNLyAX/Dl7C+ZjMdSZMMFNmpeu43mH46/uG3MQYaf6uhHJtP
xjRy+4bHw3A+03U3Hi0At201/A75NuGW8dQ42C8k2f9mD/z+G0Z+Ia/IWG0N
Oa+yHeqtq6GA1GsyrviwSs2miYEkLhmkloJjLmi82lUL42Ovf/jcG6gfp/fa
sFfB+W2t920R7Mu99OxzMQM9Oa1rQy6E8ZFaL338FczfKZ3fSkWwngMy/zqm
Q5411g6uAxs+zQtoegI/19MSufwW1tNEnuyZhwwUq3k0k+sdGd8WTJtN9YZ6
jTTVksFfTq4vu+gC588hjUaN92SsxSqnd8AMfq6k7tgDVnr3N5OsCutTTm3h
9gcybhGmv2ITZyDhHThcqJiM2T5Murf9nURUSSReAF4mqZmdbZpEwluO5JmU
wHoqd4nIT5lEFEFVLQbYbamC0uM2iQT5D7eGlZKx6OFboy/3TyLyWhVnmY9k
vP82793vjAkkuFr5Xxm4b2LV+bTYCURiPRR1voyMu2b3ipsdmUACfw9sXwZL
VqtYZn8bRzFz+19TP0E9/yPHtsd4HAlM79M/UE7GpY+idafejKHH40pdDeBj
kg4GVO4xtGFo71XXCjLem/Rl7rLGKIr+oci2tpKMe866VBucHkH8HXtIqeCQ
Re2wWoNhFNWksFOrioz5bIRZSQJDiK9O/l0vmPWKxOXcvAH0sFru2L3PZPxm
5btwR4l+xFu+u0+kGs4/6avX1c71oshi2RuvwcVnJ6k3XHtQRP5O+s8aMvb5
qPWbdKEF8WTvkI/4QsY3WVWaVm9qROFpMqU7v5KxnUR/StzoN8T9XPpUBdh2
zZfKHudKdP+J1LDtNzLekPXg/ZmVpYibuv0WSy28n1V9V/zS36Cw6G08sWAZ
+zejs59yENcDyaeH6mB/GP9wPLEhBYWGbFVqAiva+HdSheIRl79ExbV6Mq6+
znhl4vYYhdwVP72ugYwH9oh57v9wH632Ept4Ac5qDl6qifBDwW5bvHUa4Xxd
XueRrn4Lrb68mX8A/MLnaaRZnBsKchJN8vlOxk+1Sr0FLV0Qh63IoS1NcB4+
z2OM/HZAgVbCNYXgNut9GucbbBCHudA5s2Y473LrPG8oWqMAE8HpX2BauH6x
zj4rxGa4KSCyBeZz1u8jj98Z5K8tILi7lYzl1/Wkpv06jdjUN76oAtN3Cl/6
ePwM8ju84YhDG+Sbwy9eOHpbItYD/HWs7bB+uDSqkdtZ5LuHz+4JePKF/uaJ
aGu0Qnb9nEoHGfM6vil0M7VB3lK8oS3gG1cWEswD7RCLxLrN1zshP7yvPqWg
4IjuifBkr++C97uv33LY5iLiuX7Bswj8LjZte2PoZUT/Wobtu6Fez4vX9Jde
RTtlxDnX9ZCxdnyV2HyhO3rtc6vuNTjVT9dhQc0TabU3UWx+kDEnz+Gjy1du
o+9KijbcvWRcN1x7ISfbG9lFhO8sAOdkdDq8o/mh6aHh6XN9UM/KWb4/5w5C
3mqaRZz9ZHx+WT5SUTgM8dCe+OWBsXbg3eGuB4g+s6BvNUDGV5ek3MvfRqFd
RqYbVg2S8R1jX81WjhhUmJzTkQ321dtIkeqlIJ0Va5+fHiJjl3GbS5IOcajp
tJML2zAZp20VCvnY9BTZvfy4LxP891NUg+ZYIppeK7ZsNkLGg63mDcE+Kcjb
8Wb5ilGY34j7223T0xFPyfeIF2CBF0jvSHE2ihXeY3ZqjIwveO6N2xiah2Td
74v9Axe02++I+lCACr8MDaWMk3EDebfHsnMh0pHWyDaZgPp2XJ72Ku49avKO
81wCP1HLLDHNLkF2bX9w0iTxcx/N7rNlaHrvKc5jDMgDdsIJHucqkHd4dt0f
sMj4WTf1/M9o3dAaasIUGTcqlboHnf+K4rCjjeFPMj6orX0odk8dkqWW7pwD
z/6VW6l7pgHpGHoV6f2C/NpxmD4s1IKakhr9ZsDzYbF9rgltyI5FwSBuhowz
RZWSVVAn8skb7Pj5G+qH20ZV2aM/EO9a9ee0WTI2E2MXjX/Ui+IcYl2OzsH8
bB801m3tQ4VCJ5fJ8/B62P/d2acyiHTcssrV/8B6v/5cKvH4EGqq4XowDpbn
+dj96cQwspNyMItZIOPCXhVpCh5Bv+6ViOFFMv54nvfJl02jyLdVdHgE/MqW
VzWtdRTx7vXMfrQE+ew4VmQEjqG4+w2eqn+hHoZXrn8lPo5kB+XUhsBd65I6
LVLGUSEK5Xy4TMbdJwfSTohNIB3KQJ3yPzi/VCRfygdNoKZpTO0H15xw4/D8
MYHsDeg2ESwUPKbu7p0qP4lmns/tPLiCgl/EryTvgnrv+8/k1w/w2yjeI/oZ
k4jXIrMojJWC13p92newexLF5XL671tJwVY6qupsXJCnuO0NusFo167EBDkG
KrIv3hDCRsG/XTK8Jg0hz34Q6VRkp+AjWj5pz5zgPBf0eN4B3p+xSdzhHuSf
a/UugRwUzGD0CFdFMdBM9e79Cqvgz6u4+uskwH1pe8hyK3hny/Ydx3IYaP29
/nK/1RS8TedUzeF3cB/+dVB7KycFPz3EH/2+HO5HTuEVxeAJLuneoa+QZzt/
aJ/jouDLHDKjw98ZqO34/sq/4IP7K7TG4Ly/Xx6qQ19DwSV3+5r4fsB9V6W7
Upmbgq/GOnrfHWCgqay9uq3gN1v12nVGIB9sC67yWEvBHRfXVgSPM9BJSoeu
AA8FS9asmTjOgPzKs+fzS/Dbx0V78n9CHvcN0DuxDmb+0oRACeSZi3Otn3+C
3QPbeH1/w/ntLKcfyUvBWufSvrFCPvra41stt56CL3mN3jWA/OR9qln/CzjA
TGfJAfKV4uddNZf4KNh1bwGHBeSv/iPeBlz8FGwxsuwgA/ksJq+xJgXsM5rO
1wbWkdlhqL2BggfaufSuQZ5boN/5MgD+SB3NmQGnr6839N9Iweu8Ky/YQR48
Gyj1dasAzGdCzZYyMO/iTaMS8EdtYVEBIp9e+fb13CYKDtf/am4Jdu+XNF4G
39rE4k8GS1l4fqMLUnDsirXrasAtX2qMVYRgfrid98+DQ9UlalvBnVqIcwvk
38Ovrh/zFKbgqoe1V44Q96Fdn2sFRCi4S1piz2lwfPyW4/lgq9SMuatEvt7o
VndClIJvZPudCiT6O6EVx6fBn2pLKkjggmWR+sjNFDxjSXqTRNw33VxN5LdQ
8F+NpsA8sPBwWf0XcFWR1N33xP3HUuiEsxgFp+wZ7SXuC3frXBq4xCmYbW3r
JHGfUNAqPZEKHtpp39BE3C8LBRq1JSg4PmKksAMcLX/p5CDYMDyz6gdYK/FD
o/9WCubKrtwySNxPBTeckpSk4PGE5sYR4r4T7vS9BJxcncpK9MssWd+dst5G
wQ/PVhYxiPutx/qmZbDVVQYvcb8qHrM3jd1OwTer3HmJ+9c168ImFSkKvjP9
pJy4n237zmPWBo7M/a1K3N+adG2bPaHSWGZ43iPud8HvX5ltkqFg59KeKOL+
p7yXuyUfvPvW57vE/XA82dr85A4Knn3RrUPcJ+NE81umwfFqC78JH3vIafFw
JwWnrVcPJe6frBxnW+V3UXCprRYncV99eTPX4itYqp7/BmEHBkebsywFN3Bo
NxAWtDtzes1uCs6rFJUk7sOfW7LaUsGvi+45Er5tyHZGR46CRWU2PCMsV2re
Pgg+sl69kXDP/owzAfIUvKNN9R/hqBcrOiQVKPhL+rptxH29YEn4yAdwQhGH
BuE2Q6X403vA759aMftDcYass2DXpjvuhLdOOdg9VIT1w7Y1mLCWmne57F4K
1tVhpTD7R1EUmUrwEwPfZGb/rS831FaJgle+nMsjnKdUM74MDuVLf8/sjwQM
GFH3wXzFd1UQXmpazt63n4L5sj59Y/b3ZAT568C3Rx80Edb02nPd+QAFmzrb
dzD7IZ/1mlcdpGD2VCdmv+W+iN2hBPAWlVfMfky28x3akUMUrBJ1kdmvaXwX
87cVLB9CHmf2P3iyz11XpmDxoRMMZn/HuqqEV4WCbb+mM/tnOKdXMh3cKJLz
i7Ad61KA9mEYn9fOzH5SeqKc3l1VCt5wbg+z3/Rb6zxP/hEKng48zOynBYaV
x2xVo2DZzvYlZj+vdpdYpAYFe77XZfbTzHuLsZYh7J9Trcz+FmXmlM2SKZwn
MUtMzy+sOb7OmYKJ7hZh0xWlaKsP/Px//TRZZ9rummior3//84pmd5EbKRSs
2P6fcyXbXpa/o2DV6QWmbVyR0aYGCn7+aZr5+8WSP/iatMDv/7KO2U/r6ESv
wjsp2CMjcY5w2Ng5/44uCl5w3cJ8v8p/7h3f1UPBJlp1zPHhY+F9XQ+uNv3C
HL9RjvgtN39QsN3Q3Qlmv2utQoBEL+wfnvZR5vvbUDxWCX6i8X2IsKvIMRPX
PgrulTjH7HfqbO15vakf6p2YUw9z/ne4in0AKx7ubGeOhzxLoMMABSfGpzDX
Q+3+yPG1gxS8XTGnlnCyqviJfHAMf1sVs3+mmf3GcgjqIT9rKXP89LE42zDU
N/aVzP6tnElt4Auw/L9sZn+X3cJ6wmSEgts8Wp8xx+Pc1IkF8GNd9ceEXzp4
Fz4dhfoWmBLAXG8uvBK6YxRcIfbBjbk+3OODpsCJZ3efI3z4lsIkaZyCHwiE
axPm9y0+iSYoWIHsJMscr+BjRYPgbuODzH526YMeiYhJCjbgsB4h9is1xjV4
HwPW78tdxYSvxbIwOsBKLdWRhPUSI0/5T8H5oXz8NGGJF+Jvd/2k4KDVKSKE
53OytzaAXXdHMetJ7WsccnMazo/KeG/CKR9qGRK/YH7jZZn9s3vl1qZV4JMO
hsz+memXqbeuM/D7qd+UCMs1eksK/qZgtx4ZZv+Mo5039APY5/bFRaIedv6I
n3KYhd+fvUeZ8MthBTOeOQqeS358hqif9xnF7/LBrGF8Z4j6ajd7bJvVPKxP
7at7ifqr8rcnlO0PBa8PftFF1Gc+tqs/X4CxZvUpon6Pcq0wP7FAwe2ynyKJ
+l66/uH7BfDe3YaBRP+MKiix/dkiBTtxJe4i+mfXxHLCdJcomJvLyp3on+lK
qU1PgT+cFjYh+meaOp95w/9SsFzDwCzRP8MXT8jvWKbgpf0F4sR5pHK/w/AT
GL2ofEecV/sz7Z3P/6PgyYNlb5if/9ROhv4FtySa/60D7572SKWwUHHi2FeX
arDMhhWV+1ZQMRsKGf9InDf7QwfrwFzrXE2LiP1nzs9+mZWKPQx0/YjPo4Rv
0iW5VlLxkcRZTeL8FaBvV08CX5yLcaCA17/PtFZno+LfpYEvQsHcPQfudYH5
A5S/eoFXs5bE3mSnYp4rE3eJftrKbXpvBTioOK1ps80xop4fbWjLBbd1fOM5
AF5wtPxjtIqKm2nh3MJE/QoZ2DQGnugUriPyxtSLy/uDVlNxZFvtu3rw+Je5
k5KcVDz+Klo0GTzE8Hb7AP4UaiF6Hdy7nivqDBcVDyiLflEBd+19lD0HLmA9
KrIAeaj1lOi3R2uo2FTK7HMmuNHj+YQ8N3i44TLx+WItRY67Bnw2bo/jb8hX
1UWvdjqtpeJzi6UNfuDyTqzLxkPFQ0L24SvApf+qHOPBgbZlws6Q195JnAg8
vI6Kv/9jSSyGfPdaoyOxBXyn7lr/IuS/l/b2H915qTj+n7qwMDg7aPIH73oq
DrIO+CUAefFFqgdLBngx6LLnxCwDJVWziOnyUbH7pb3TJMibzyZCVAfAf4XW
fl03w0Cx6/gtffip+Kvbp1uG0wxE3kO/uXkDFW8NF9TWmYJ8c2I75Q1Yvkpw
1+wEAz24nvnq1EYqRiPxcfpjkOdIB5p+gs/qFZirDMN58aZ4JlyAiuskwtcU
9DOQT7su/85NVJyhmrwhrQfO+7/1e8rBNxvVxFd2MJCnmOUxG0EqNhaYfZfa
xEBuagOXl8EG1ev6fWsZ6LLt5XCqEBW/4U07e6UKzueAuRf7hak4QENQWr+E
geyTvT/Xg9X9bj0Zf8VA1lWcI5dFqLhBLi5DMgPy1VjUqjWiVDxyBWW9jmcg
s7WiUsngIP1WfAnuGybyzzU1NsN6eR31dcqHgYyOy9l2g49tdRuYvgz7ze2V
z60tVKxTsvLQWgvYb49x/CYxKrYoMjSuRrDfXlW9zwPXzEaUPt8K+63VpNNY
nIpLIkTY/7HAfltsXxwD/5OoiRRrm0SKm+2FgyWo2MnE1GkP3K92o8mD27bC
+HMFflX2mkQy5z3MisG9Tn4CgqqTaJsfyw1LSSoekxi75j43gcSeh0TPg1lt
HuWWJE2gnVJXhp9uo2JDG5fTdDyBlJJPHtbfTsW8GneMyJXj6IiMcuQMeC7o
zi4/lXGkkyrWHytFxd9kt3k/fTyGTHayH9SWpuI/Vu1VifWjyPLFaNgU+BpH
RVj6xAhykK3tpshQcWnqBTurH8PINSN/r8YOKs47ku4rljKEbsrRgsbB/m4J
s7GHB5F/lnf7451U/HrL+ohkaj+KUHCQR7uoWOLbisXI4l5EydH3GwanJP76
J5bTgxIV9zQ/lIX3c+OZdsBYB8rME9ilspuKPRONV2ThFvRaaeluP3hmQ16O
Z0wDKs3/UR8uR8XlP03S2S2+opr9FVIH5OH3RbGnrvQpR02v0m/2gBtNG8x0
Fz+gnoNRX0MUYL5lUhUke/LR6BuPrXv3ULFmd07q/KoMNKNsdaMDPLFZaaKv
5xlaLlL/HKAI9Y1qFaNrRkarVWW2yO+l4r1hD9vv3HmA+N+vvdYC5jjq4cCe
5Y+2oF+ffJSgnt3h5s0ZuoVkiluEdu2jYsvHkReMg92Qotp7l0bwgYKeG3/i
nNHh0oSSO/up+LDk+bwVmxyQlkbIRukDVOx3ryD6OIcNOlZ2+UItWCijuUt4
8zl0+ujJd14HqViV54oSr6klsis/tF7yENSjlS3G8cJn0GVtMfsasIdIkaso
7xnkWcn25royFRdyHL4ozG6JfHVHucVUoP4dtAts6rVC4Z+/WVeC33+4JnTa
xBqR9fNfXj1MxWqOmqfydtigZzXU1SKqVNxH2hCzw8cOpRt6W5aB3ajpZ2Qd
HVHBV/tslyMwP6Qc85LJi6jYWJ9tE4L65K3dmSV/BX2uVTAvBmu3jIhdl7yG
Go8LpF/AVLxG03nn413XUVf94j8+NThfUrwbO8s80fCJHyfeglVneJpfr7qD
phvLk+3VqbjjwM/ga6t90NKp9EUeDSoW5RfVWrfCH61qfmj8GvxhB53jik8Q
4jP3SDivScVSby7Zk+PDkGir5RzXUdjvLrYLqYcjkdRpdf2X4ObUN/fNNj5C
Cu3ST6y0qHjPTfImTecYpGy59heHNtRnr2eneE2pSLNzWisb/CfXdsZsNA4Z
nW2hWuhQ8baA84mLEs+Qefe7SVZd+PNd58sS8HNkY52gng5Wb1eo3Nabgpx/
BMec0oP6zCJmeFooA92wuTy6DC7h5G+98Tcb+fSdOJKiT8WS93urH3/NQ/ft
DkUdN6DiSU2VU61rXqGYgS2DC+BN11fHeZYUongHNuVEQyrWj4l7kbf4HqUN
jYQbGlFxq5a2wo6+EtTiV0kZA1tffvPQw74McYgnPw8xpmIzzlHeCbkKpPQ2
IEf6GBVHaAwqiKh/Rjbmdu8+gT/zK3orxX9BkTPqVbbHqZjduzT6TGIteh8p
8X2FCRUrUJzUIun1SKiqa1z1BBUbvZQM2j3ZhLTs3823g3eY5B09jVqR+wo6
282TVPxCYfa4RGI7qj1kIVpwCua7Z6r2rVYPWv5+QOakKRX3aww4Zfn8QLLX
BJSmwQ+etWkKve5FwWkN+nLmVPz27qHkd5wDqEAr16wGfMjmS4mi2CDq7420
vWgBr1+Bj/Rp2xDiu3flyurTYHZsNiM4jLCI0a0k8HO52121C8Po8ivZIM0z
VJzuXDH7u2oE0U+sedQL/mCz0vdG4Cj6zBiJ87ak4mr9Ef4qhTE0H1aZtsUK
6nEIr3Zu1RiSkkkueAtOud+cIG8yjk6WBZSePkvFNLX39nbV48jX2u7rPFgz
/N1A8P4JlL2k3hZzjoqdb1Qtd0RPoC6yxKCSNRWLuO11jh2aQNz7WKbrwSzp
t4cX5SeRcl3XX9fzcP7vj80VujKJHF3eca6zgfO6SY+PLWkSRXPSN2aAY34+
ccv9PolKn9+U0LeF1y/+tJD93ySaUrPYPQLm1ifdqoTzZkvXgUNBdjA/HsoN
WWoMZHBT4Oh2eyo2D76abGnJQDcFfh/7CJ7xH99u5QZ5ObfB8rwD1C/2OGu5
IAZqMsp1+gfOXft7SpXMQGxjke6xjnD+KH5+OJYE+TDoireKE9S/b87PQ/Pg
fJU0ut8Kjgk5+9T2PdyPP8iSPS7A+Zx6wjK/goHenlmTuPEiFSsdP6ha8A3y
7txIVh74k4yn/mM43wWjK4uOX4Lz37lE4hac/1oKyRUM8MrLmz6F/mAg95qA
hnBnmF/lsza9A5BXnOy6d7lQ8ZdHGTO0EchXbBpjVeBL5m+bvoxDHoyXmHO8
DOeH7jO1MAbcJ1VZVnJcgfwhu7ao/ycDnW7t4kkEN+Z1ug//YqDg6++E1V2h
HqKZJ88gD+Wvp0v1gG81VeZtnoP8l3FT8e5VmO8a1XQbyFO8ehZHRK9BftX7
dcQL8taRwQN6hWCOOyqcTpDPnH0FTM3dYHzl018pQX6jbvl9fhZsxdgp0w+u
LGxwiXan4p9BSkE3Ie/NmuZ6KV6Hek1ddWERvO1XZEAteKBGo/sC5Mfzk9Xl
t27AeXmnuPYbOG6EY7W0B5znlwTXS0EebetX060Hu+fYcl0Bb+q5HXrHk4oH
53Ir0sEn219Vy3jBeJsmrfwBjmya5m4Ez5pXKq2FfPylbrfRvZtQL46wkZmf
R39xerDzFhWHevkcMgFrVybUfgePyksuOYP9P3at97kN+3Gp54kf0Y96L3RC
9g4VJ22SqogB/31zMroZfGC31SKR95XzH3z3vQv5Vb0q+yX4RvZnAbl7sN/l
KnSLif7JC3bzVrBXW4TQZ/BUEqb4e1OxHWewQz1x/3h2q03eh4qP6mo4txL9
mNgCkXbw5T3brbrBSeSfloG+VJzQ/c2WuO/0PZKN2+NHxRp1JxOJ+5D4A8fu
DvDqlAOq42DL0Gfiwf6QzwR1dYj+GiWg8/zeAMgv263bf4KbvAUTusBdDbOr
ifsZ/+0T/SGBsL+LM3uI+9sxj4jt+4Ig3+iVXCHud/evVTn0gC1uni0h7n9V
LmwpYcFUvF/nbxdxP+S4gEb2h1DxzpAntcT9Ud3u5s5esIz9mljivnnvXP6l
8FCoDzOLusR99O3pqfSDYTA+Z/U6CP85tWuyD/wlhdecuM/uP+4g/+A+FWdt
rSgmfM3gqatyOBWHG1kJEffjLO2OnAFwyrSRHeFx9U2/IiOomDGWn0BY5oiJ
0uEHVCytbtFK2P5Q+PUhcNjIGw7m80VKlQVRkeDwzcznYbrlV86rPoT7WC6J
+fyZ6K4jh0bAPc7rLzD7PVJeN6OjqFhv0tib+byPxMsi9Ajyy+qFR8znqUQZ
S6Pg6g468/kdHsGdR2KioR7VZuUS1ue3v6f2GMZrgMTsnwXzxBePg2UfpFUS
/sTZvoIcQ8XrhBTqCLOyC2hokKj40Qt75vNGR1iO+0+CD7Hd6yJ8azHsE4UM
eWI4uY/w69lyjqMUOG+t2ZnPm838XKEzBQ4tLmA+/7Rn4nAIjQr5IriJ+XzU
5WGPz1o0uF9uv8XsBw13TRjE0qm4s5bG7Bed/2777Vcs5JONkcz+WFt163G9
J1T82CKD2R87WWrcGB8PeeedArM/Jv9aT+l5PpwHQ//1q7gyj0anfob88Oe/
fpblartfml3U/+9/Zdn4mvT8hLz9v+fNOuJkrbauouEDff+Zs73J0U6Uhn0O
/ddPs3zxbvyYFA1XWowwnXkr8aqqAg3fynZmurlv08u9+2g4Y+IOsz/GYhA2
u0OZhg+KLzKfL9vA8mnT88M0nGPp8IfwjpfLB8URDR9L+68/phRBq7LC8PMW
VubzZUecDp6mqdFwgcc/Zj9M43vgVmV1Gm7WjmKOp47699EWsBZ3LXO8DbMk
8zw0aPjEbDqzf2kieu2WgCY4QqSXcJV9wPZcsITCVub84SzyN8Oj4JAnrcz5
m3/hNQJerPduZI6n+gfJAC0aZs3M/ko4Kaz+i7g2DQuWCTDXy5bvAx5vwXZn
ScXM9bjlj4S5Dg2zj/O9JsztxF3zC+ztYc/sj/nliN14oEvDtNUOCYQXFhTF
d+nB+2MMxBC+pqn1uRx8ey6L2R8eCbdwt9GnYRmvIE/C1s3OW5bBusbSDsz+
r7h3JcWAhtme4eOEjS8+urbPEOYjyOsQ4fK8JNE6cNPVS1sIq/59U+5sRMOt
tk+Z/eyXWl9cVxvTcELf4w7CspE9wongDc+ymc+PJrT+KkPHaHimWiOIsLDk
qivt4AvzwSeY/XBnYSGP4zTslhQrSJizYPdHPhMaHj147ztRL7z/YZdM8Kmz
HCGE53RObtI7QcNrvv3YQ/hylGPJAHhKJ/IrUX8G229e8jlJw2bpFlaErbZH
bNx8iobHhbQ7iPrVePnph9dgtnEhXcIGr19eOGkK83Ne7SlR7z6uqOSfAsd/
+vqD+XmDfvu7MDOYjyHHVYRzoicdpc1pGN8/wEPUT5muFXwfwRsz2n8Sz//G
S298e9aChv3WH88g6u+mqzIOC+Dz8+3KRH2OKFThjTkN83Nq4hHRP+NgMy7c
c4aG66TYcoj+2R1DG7sv4LeGoSFE/2wm5jrPBUsablNP5yfOg0s9wa/ZrGg4
rHenJvF5TO8Ouk08WMJNiof4vOa0Wxb34bM07NX/w6YXXPe2tKAZzCN5Z08X
sd45mqzdztGwhexzB+J8KjYe4VpnTcMO1gfHG8AHKEsv08BuJp0pX4j92bvu
nNZ5Gh7aFHqvHLxdVpKzF+xd+ceI+PyJfn1/3h0bGrYJXfuTOC83fNC1ErKl
YYqYgHIaOGy11ap8cO911vlYoh6auOYcs6Phe3uv/HwAvknzOzMODnsa1X8P
/LM/hj3YnoZPPvsX4AJ2kkvLknSg4erHh+6ZE/Xd453FB7DGVj4XDDYtqV15
xpGGnSorO7eBv3L1Z8yCNaZ6jYjn2Y+enDOLcqLhFfk5O4k88TaWi1XuAuy3
jV6fXoGVhjanV4EbjXeeDga/UNhjan+RhtVWP+UwAW+9qcmy4hIN+5ofq+AH
p2x92Z0K9prfxfgE+UauWvKDiTMNl9ZmZVwCv3R7FLcIzs08zbYSrCy68m6i
C6zPPo5nIZCXisuuWRlepuFNFpe/L0G+0nLpPTwLnjp0444FuGajieiTK7C/
vPpmaZDPTN6XLGq70vAuU85VxZDfWhz2tE+Bn6ybKi2GfHd23dNCylUaHv5y
5hoZ8l//K16q+jUajjq/4jKehfxh7e01Bh6ibZrPnoG8snrKPNoNfm5izPNj
GvJNzrmDqu7w/7/jVSqfYqAli2+bBsEyZ1L3npyEesOK5iKu0/DD3S2Nt8fg
PHiR2XTgBg0nCXUGyg9DPjuxpaAH/D2+ZdG8n4EElsIfh3jQMN/5ntzeblgf
iX/dFT1pmByd6ZLbBuNp6HKyHfwoVjkitRHG83fHXn8vGr4YUmuW+AXGM86A
f/dNGu7acJbH6xNRX95OfwdbrKZPzBbBeDJ21d+9Bfsj+cpUfzaMJ4mWI32b
hndP6J9jSYTxxGse1oIF9rkIL0bDeA7fdPW6A+tH7GqUlx+M58NR4613aVi/
Z/os7xUYz0On5avBnJF259TMYDx7q3jc79Fwg5KWkacKjGfooUlRbxruluNP
4xCB8dyb+uUTmN+luW7Lb7jPtAtmXPaBeilN3f21chLd8A++v8mXhnfcNd43
Gz2JlmTnLxWDzX9t3a5pPol8vzvqX/Cj4aNnkZz0+km0+m7zTj5/qN+uvktl
7yZQhJQ2VxF48sQx//EzE2jjt4IR2wAa1s6o01o1Mo7oHlJV3IE0vCX2bBan
zTjaKh6Tkg9mlytZafdxDKVUsgefDaLhQIHgttnVY0ju6nXHVcE0vHbWwJ9X
bhS9FBrQygaPysd9ur17BCmXnpSyCIH9cjSVv2DFMCq+WMbOGkrD1EmPHcbP
B5EWv9JAGrhMoSg4j38A1RQllJ0Ig9dzs7PqnF4fMrHjT1wCt1jsVUzQ+4HO
5k/bGIXTsPOi2dIGaivqt7JRnwOXNkwMpo43oosc9RLxETRsdSz/poVzLZrK
VFuh+4CGn7I3lrLmVKIbZjk9P8FOP7ZE6VSUoKV/4sXUSBr+y/vAP4D2Gvmm
RD7ReAjjHxClO3UzG60+znJvHPx7raFncuRzFPHnytnHUVDPPQOdjHtoaMOz
btUjj2j4xcDBp19YoxBVz3jzEHh9pj//9bAgJP7r/dKDaBpeYP+jJ3LvHkqm
yXUcfEzDadIV2YVV19GxcyS3JnC+qW9u01pXtLCVZY17DA0bhK5v5H/phBIH
nZ6tJ9GwbXtRmse4LTJKqzuUBf5Q8evBzm5rNO+iXGdAhvFYuvj4xqIVerYn
wWkUXGd5UuFJzxlk8HsNSzCFhl/y+cySWc+g2dfupO1UGN8Z0w3PJc6g+Nud
ch/BRYFCPorClkgPa5Vb02j4mk/Vxeh2KzSzMstqGexR9i5RaY81iq3Y9JtG
h/2nNVf0vO080grzvn8oloZTGe1XvH7aoimjEclm8JVhju/PvB0Qlc+kyD0O
6rPmuVH/mAtIs6nQhO8J/DzkjSPbURc0SZEczQILLA+Y9Na6IrLVfR/DeBp2
vUCu0bB1Q+oSvwXHwPGa2/WanG6gsX6r7OCnNHzoac8v+19eKDqlXFvqGQ1H
3lG892rTXXTEWb77I3hzusnZPzd80LA8+cb5BHg//s7reHT9UdQvFp5/4Gdz
W1uNooLQ4VcXntMTifV7pPeKfRgavFl/WPk5Dd9Xlfeeb36AIo+oNDaDSTl+
yNgnCimzJl66nkTDRs1ZFQ3ej1H/J+6V/Mk0vJVX+VbyAhlFhFynZoPNfPzU
BFbEooOGXXuMUuA8Dgjf6NAYj37waleNgcvnOAx9/BNQaGOWdUgq1A/+2wr1
sUlIiSw4L5VGwyVKXI9z5NJQ1xmfB2XgwlHBq+1amShYbFTK5gUNj5l5hmXd
ykGKfSbv/4GXsueNVXe8RB1JRadi02k4+3DLh4x9r1DgxW0TyhlwHmyaHu1K
K0QKcuH+LeCPT8a350a9R20/f4vcyIT5MdrVZn6rBPnnn83jz4L1cUHj4jfG
RyTnVaGXA+YR13B0TytHzYcVeo2yaXg+TFxtdWYV8maheI2DR4sUv/5brEE7
y1asD82BvPvwUe4mvVp0V78BfcqFfP3WbqOJQSOSWXe42SYP/v5C2pvVd5pQ
fX3iZZaXkHfiuEunK1rQ9tM3YlXyYX34pYR7Pe5EXzd3K7WCeba/emHC3oM8
f2jX3CiAemz7oK4F/UA1TkKLOa9o2FJXO25rUh+6IesbZfwaztdbErp7q/uR
+NTojgnwuVAp9Y19A+hz3omS0Dc03DFd6Pp4bBC5e7w1lymE/b2Tf+OGviG0
RWX71CfwqfQfb/wrh1HlcniQbREND56+aGxPG0HXSme3rHhLwz/EZl9nnhlF
IoHnCuLAxbrr9Eo4x1BjyjY/3XcwvzHf9qTljqH71SPGM+BJm5S2vTrj6Ohk
puiT93Dec3L+rqweR8u87iO6H2D+1J4WTB+ZQAV7DxXMgLM/OT7VTJhAV0yX
fZ8UQ35KOsFmuDCBZLw+GuuV0PAfpey6kKOTqIcWLPobbNu5f/f5wElEeW84
8qQU8sg15X+i7yeRyQ++Ar2PcB6s+N05PDGJuNhafH+DDcVFsusEII9KxRrH
l8H65bjtX36IgW7r2ojqf6Jhf1FfJSqcV0rO0iO/wWamVffYrzLQRMR4fnw5
DS83ydqlBsJ9IyfHV7+Chu+obg5aT4HzrfGG8SzY0KglqiAF8umciujTSnj/
b+LcWQoYqFZoxYh+FQ23b6x21SmB++3h8vxZ8H1JtKr9MwOpnQvzffoZ8mar
R9Kferh/+BwzNqiGepcnI9fRykC5iRtF58Biiu0auXD+X6poG35aQ8Ooeul2
IuSDbaNP8g2+QL7gPWTzHfJDB7e97xx48fSWYzbjcP+R32n87Cvc/07MHrRj
MJCRCUPE8BvkM5sA/amfkJevvxyeA7c4i/gKQp75QPLKf1YLeaKOZ/P4bwby
LDzia1gH68vQcY0n5CGFzpXG82DFPbs1KyAvDf+rFEmoh3yxMoCvD/LU060R
w4YNcP6Zepk2QN46ffRE/jw4XmDj2zjIY3xOgr4JjZA/Zg+M6hGfh4Z2Ghl9
h/drZZnWAfbPeCbyB1zkeZqL+Pz0cK3jcEITzFfcWi/i+5m/p2XzjZppOFk8
vov4fmbmxmmfP2DriW05xPczHQ6+MkpsgbyYtZYjgfj+5pnbIsatNDzCNhdP
fD+z5Y7a8B8wn7QiCwfk2ch4jvzENhr+NmvrKAvW/VjtY9wO88frP0x8P5N1
MNJoARxueuuSE7hwtanI8w7I0/mkl0S+vrZLZNi4k4ZDGlgvPgLvMup5uQBW
OmEjmAjud33u87wL1uet0v25RL5/dNHoWDcN9/AN7SDy/qkCeZFFcOtKYe1K
oj/SOjP0vAfWV3ZYE/H9zPLFNy+P/YD6MHlqYwvRL9pyz2cRHDotf4C4fxxU
0zRK6oX737FuR+L7mVO2nCLH+2i4/rhrDfH9zNTAr0OL4PXmR/yJ5wVsUh+9
TOqH/ZrQkErch4RrzH2OD9Dw6/dJJ4j+V8PkZqMlsPvXwuhf4Pvr+4STByEf
aUvfIe5fmkopQ8eHaDioPFSY6H9d2asY8wcseynsGnF/oyq+1Xw6DK9XOSaG
uN+V7dH6pTNCwxE2/hHEfZChUPt0Cnya/M+auC8KK5w+Rh6F+89EFj9xv9SU
719GY7A/Cm1eEL4idzljCKyYskuWuJ9Sd8+feTBOw8eLvCmEP8n6ch2YoOGA
bSazhKd2cb/pAnfc2HKUeT/eFeMYOAn7p25lMOGjO8UF5Bhw37jylfn8ieuO
tLLv4GJO9p/M51NklNzuTMF8nvglxOw/Sb+X2P6ThvcM5h4mPCWlU1sDPlSv
eJqwiFT9Xfdp2G9rjjCfl9Habrlb9BecF93ezH6B67bB9o9gzehwKmGapGvo
pRkarjTtSWX2A7YuHOT/Dev1UW8B8++X8B8qBGd+nihh/v0SPDE2s+BZQ+b3
57TEyZpcczQcR9Zgfv/yqtjWXzlgJTd25vcv6VvSn1rMw31iZSnz+5flm/cf
W/EH7s8l8cznkX6KFi+ngDXlPjL7M6KiehnHFmD/FR1lPj+mJdJ4Zh489gAz
n3+6KnyWK36Rhn/trGT2w+hCw6+1lyAPzEwwnx+b3rS0kfQX8siUAfP5Km0B
XrfBZTjvRgqZ/ST6hm21+1jouHX3LWa/aZrv4O6AFXSso/ae2R+LXWc9JMlG
x1ljRsz+lA538NNSDjou4BJj9q/i2Fs2snDTsbvhR6ZnlqVDVdfTsfMTBtNl
OmGnP2+jY7Oe//pjj6Imd5odpP9/P031fWdSqCEdr/qfh0Zqtr63oePXP//z
6pvdscE36PhMzjLTO7mmBU+E0rG+b/1//TWhqmsc0XR8N7+D+foiZOJr3sTS
cbn6IWb/z52r/cBUHB0rsfHNEj49vjFBKp6Ou7Axc3wMrfJaSsDyG5L+e/7u
6zEeq6d0bGtZxhxfJTSpMQ+meD5j9tOks8O8Hj2jY753B5j9NGGJHVlyCXR8
2Ogmc754osr7q8AJs2eZ/bQVK+2E7RPpeGG2hfm84IzbimMsz+nY61sr8/uZ
Q/1xATSw54rjzH5a26nDRfuT6PhU5S5mP+1LeetUHdi68iSzn1Z8wEPKJZmO
j+fmMZ9fzEvZYLk6hY7ftcoy+2lJQrkPE8Dkt/GvCFNDjSuOpNJxsddYBuHw
xfGlVjCvUj/zeTNv51DF62l0jM5ZMvtp7p3STrwv6PjYry3M/eFo9Cn2BZjb
j+HBHL8PNg1a6XSssifEnjl+CiycvWBW79hjzPF7GnvkTgYd18zUHyS8l0/F
XTCTjp+GftxMWMqvJTUP/GlsYZnYz0Iz17uNsujY5eJMO2Fue/6No2DpLEFm
P42lKVsvIJuO7fmKAgn/0jLyFs+B/z9agNlPmxHQGasEbxga5yM8O6hmejWX
jtl3c1cR9Wa+QKVEKI+Ot2TOuRFeCNwnWwpuaphbT3jJVJ508SUd//3D+5So
Z8tSO1j58+mY88v8FsIsc1tdisDkRc4Qoh6yVoi22BbQsfjcvg6iXrKRBDS4
X9Fxu/vMBsIcjryZL8G7TijIE/V19QEuIavXdBzktUeKqL9cq9j82d/Q8d4D
fjNE/4y7+e9kBpgtqukRUb95kucsTAvpeLSre4mo77weP8uWwXf75KSJ/hmf
9ph8chEdv4xn4ST6Zxs2DVCN39JxWykniXg+WWCoi30evDHkYBnxfX/BVy2u
8e/g55+cfYjzRjiovl3nPR3LnN/2jjiPRM1qtH6Cm/2EbYnPa7ZIl+dQPtDx
Nq3mM21g8bkPourFdKxmu/t+I3hrxZugUXDDmoRGol+2jZQ3HVVCx989S3mJ
fpmUY4aVSikd+5w0EiD+fQOZA8mVfeDQS6deEufrzlVP997/CONxRjyX+PxJ
tpkap1RGxwYCv76QwXLJ0ZydYJn1tKJgsIJHhHvAJzp2qi7ZegOsqB3cvbsc
5mfxD92a2J+bfPWawAcEb+dpg/cP3cq/W0HHqtIBHTuJ8/fVdXHpSjpu8dTx
5AQrB10J+wZWjrH50gt547DZhVmPKjqefPKarQB8RNr2vPhnOq5derHNF4zn
LGsqwaqHAtdogdUrTA9crabjJOMlJxbi35cgHXsmVEPHs5IJBVmQf7Qc9daW
gg2eysibgHUOaHpe/AL19fbmsgHIT3qrjvTxfaXjQgYfnxPYoPmAURG4IOKT
SRPkL6PkPW9sv9Fx/U1Ww92LxOdZu7Zx19LxZtlBtQtEf0x7+4OX4OnMlc0B
kOdObhJbsKyj44A+xtIdyHumQ4L27PV0fDT2cZ0+5EHzV3y1GWBSCf3OMOTF
00HcKqYNUD9neLgNIE9amnEkLYMXuZGKyzTkZWmW9cmN8Peb1xxVm2Ig67k/
t4y/w3kg5/CsaALyScWvwTlwZUf+6y+jDGRHmjge30THX/xCQxyGIN85Dr3V
aaZj0z2cOtf6GMjpwA/pn2D88eCP1i4GuriqPYrSAvvFrviyL+Rn5+bGv2qt
dGx4asNDgwYGupz81WkU/KcrMp2/Bs5nj8qGqDY6ZpDE2DI+Qp7TLj2i0k7H
qb8n0gbfMBBZMf98C9hY9dhtsywGer85xf96Bx2Pt3wylk2AfLealszXSccP
nqfpbn/MQJwz4Z+zwDFXZOzm/WG9dXtPGHRB/dsn8MH4GoznZzfeUfC7smcJ
FcTn8fkOe4O66XhrqO/ucQ3i+w0Wptt66HgFW3bwfmk4v8MMvErAdR7fsjg5
GGj8BqKf/QHnW/Oa6MzuScRno/hhEWy3b220cd4kOmC4vZfcC+eFxN9tv+5N
IsuDguz7++jYzdf+wXXNSeQruUamAZxq/T3B598ESuFZ1nPtp+OqsowTwVkT
6OufKZe1A7C+btyWe2UygWb6+yLTwNsa7o5PDI4j4dqmPO1BOu4r1/PKuzCO
cFFVUz/4bssu910tY8g+6e0fnyHYPz3P5tbKj6HQh1miYsN0vNbcszPx4ijK
vv0MvQUff9DU3hA4gpocH9tYjNBxGF/qwt57w2jJJDhgFiy1r2e1sfEQ2nrk
VsqjUdhfgXxm3L8GkPaOy9UKY3S8JmKI39axHzlvOD/5BfwtxSTM9kUvivp3
Yv2lcTo+/eRdVUxJD3o9qqW0eoKOr59sqF5v24m6vh8yew6OD9R/tp6vFbGV
yN5Un6TjKydbltNfN6Id6WKx3WBVjc7usuBaZETiK77NgPVpdt9E5lIVcvdl
7xOaouMdbtr6g3WliOoyz/4KLOdpplM0XIiKzcdkTv6EevGMjNa8yEWDGl36
P8E/jxtdyDuWitbI112OmIb1+3Xn+rKxeKQgXPZw1y86HuCxZo/yjUGm7K9e
VoL9/oWvCheIQLenUpvtZ+j4/J/QqBx7f/Ssnb7A+hv+fMem8/eMbqPK8geb
48Flt0hpWkfd0USOL1adhTwhnbM1VvYy4ou9btsG1t5h7brZ0xEdDHYK9JiD
/ZGyT3lO0haddTuTumGejt/Ev00ctrFG/meNanLA2leclw5cskJpumoMoz90
fNtofLMQ7QyqVVLiGwezcNc9bPt9Gs2KSe8LWaDjc0H/19OZh2P1fW1cZhFK
ZR5CIhGVsdi7DKFImSVTSKQMIUQhQ2VOlJxD0qRQpoQk+ZoSQqFBUiTT00RR
eNc5/a73z8/V03OGvffa97qftbaKVD69/UiUW8RW7g9cf2FdyvuDDgjP8IQ9
BTYIz2irN3FEHh8WCee/2di35Z2nfpgzSmj7XjcPXOMR5Fuu4YpKHgx/zJrP
xqqTOQblrm6oL6+PXXMhG/vPWiU2cBxCC4nPFF4C37losKlFzQvJhtTu9l+E
9abTVCy/6IOM3e4f42Mi8OD3TQFsOn7o6J78tLvAH8r7tzgNBqB07cxy4yUE
NjaWNRafDUJVa8/1jQBH+gZ9dLwcigb5w/9EMxP4om35iN6rCLRyf5uFMguB
N1iam38Xj0LG10Xv9gGvVVVZjDCNQREML9ZoVgLL3xc5JcF3FpVoVTkosRH4
wlySZ1lYIhqJ5irvBVaTVa4Wsk1Fou22y6LYCbwUs27jO5SOzIVuuW/gILAA
WvVOcCETnXH99egV8Imb1tZHN2ejyruGqyM5CVxhr2isk5KLJmcuHlXkIvDW
bQ2Xl/pdQ9LbhxtfApfcfB3j1HYDWZ/fInl6KYGf3zu51KWsAJ1/GR28npvA
bCoZLYI6xahOsrujB9ihO3BmvW4J+nlYWv4UD4HlMlwNH+mXI4Uyv9MKywhc
xCrJeaa2Ejku1PV1A2vxMfCSyhqUZsSvGsFLYM6mlRP1ZB1qSnM6K89H4NxJ
8oSp0lP0923Rhy7gg8s7vuTxNCKVdQta4fwElk3hE72IW5C7n2nauuUErslO
izF51oayqrPHXgCzEx6OztadqJ1tYsfJFQQWbwx12ODXhZjNt16REyBwdqmp
i25pD9LIOvejE3j6k02MplAvylVWyF+7isCFg4//dqi+Rf42HmwdgvA+d2kr
WDh8RDeulh8IESKwevoh94Irn9CbcdYKGWECFz9htRFuG0b86pa87cA/zBsu
1o+NIP3T1zxOiMD8mDvQlzL9GZ1o/V4rLUpg03rHTI3xUVS4cofgc2Cd0oSc
tc++oCHH1GPBYgR+W+AT6XNxDK2+Pdi0RpzAcxvFpG6ZjCOTHxul2oBjVini
l+Pj6JTOqRNBEgRe5hcipxM6gcri2julJAn8fTTLwerXBBp9Ia7wDDgu2rn+
ttsk5Gc+kYFSBO7Vzd7b+nQS7fWo6ZdcQ2CO84pHdVZPodh73JtagRt/JhkG
HZhCVXP2545LE7j0t05Oe9YUmtIvGJKQIfDT+UO20R1TSCZ5VrsF+FprLEfp
3ylk2290IUCWwMJ6vSscZSDfl7k0Lr6WwDndAy8P6UM+4PNZrxk48LzlsUvO
DDT9QD3bX47A/mJ3GOQJ0FvMsT/F1sHzLJktEUiE/X33y91NwBPvOupCSQZK
y5C97idPYKufX4UMCxmoaTBgXlSBwJlxMu96YX/9u/6pVSMwQ8J4z5kG0GOB
K4p81xNYovZ6zoXnDOT+2IVdVJHA+2Lyz+m9hHyD677jf8CRA4lN1PkM7RZM
D45tIHBBzpyJ+QcGYiH38IkoEfjrqkRnphHQHyyXJB8Ct9VpWFV/YaAyz8GN
tsoE3q6tkjk5Afq4XR7/Al4h+vtqAQP0xmY/84yNBOaq4FdhAb1Sc+mhs5oK
gc93CxBsoGdWLSzx6wEm9FO1a6epenSTyABVAh9fduCyBnWeRXNa6opNBFZc
eNYcCnpJQvnN1fvAvCqqicmgp4IuyJSYbyZwR1lj0knQW+2/vesZwDfkOKJ2
gh5b51jWlbQF3nejg8k08Omnf4eU1AjsZzcpeA70XJ+8wY824LTujZFcoP9U
khJZjqjD+HZ8uBQEHP/jpQC3BsQHcoCpB3jQVkK2ANiAzWhOBvSkZq3HFmNN
uF9vlwBPqh5Mplh/FHjuia8A5Zd9if9lGacF8WxqQv8lpUenkLucNoGtPTV0
mah8zyI+8D/gFLHVXGupfL6yM8ZtK4HjJUXP6gObSAhnsGwj8EfbNZFOwHnR
LjfygCsqFzMpfT03ertiuw6BY5uTHah+j31m3xsHgavNpIyvAN8p1e49pQvx
T+1wI3X+Cqtw9GcJBPHl/QrlCiofj3j26xGwdsRgG1U/VvZRgPMAJrBd7blP
LVS+Y+wg9BfYVde6kOpfcSvKl7+yHf5/xjEbyj+rEZjU1N5BYBW7VTyUf7Yy
RM24HzhFK3OK+n3fZyDc7oQegd9Fq4hT+UyjXuNhQX0Cpyo8vU/lOxK3eUMr
gEc+B9dT+VAQr805KwMCN7jvdKXypfaAnKyfwByXj12l8im5/s8FFwwhnhn3
JVL1ChG6KtWbdsLzix3eTOVnr66dePYCONzAIpvy0zZyPXnjawTx7qL5C7pf
8yjXBJ8x3F9Efz+V7w127/1bBCxgZlFD5YOaWlk8ZiYw3k81Iqj8MYUcEpsE
ZvquLkvll6MsikoJuwh81dCyhGJ8OEBHcTesP4dFRSo/vdRebdoK/GSHQjrF
3zazOh42hXh9z3qSPn/o8u6jnGYENssq1qLy37yF9IibwJcTecIonjv4Lslw
D4G/CTOXUryvZW3OMHBr1tgQxQXKR4vPmMP7zJjipvJzlvSKxzJ7CRw9zk2f
b+Ywu9BRDzzDEKXry8ocdw667IP1XdFH19PwNCR/ZbKA8U74cJJiN4U+plxg
RldtMsU1SVLLkSWBbU2Hcyhe9dNzzQDwo2+VtB8xqBYkEGoF+521Ld0fVxAc
zbbaGt7XEQv6/KnjD1N+3QceShum/TXdP8QXUxsCVzZup/01Tp07b74Au3Ze
oP2T7ojK5zG2sF8aL6H9NbLuv8dr7AhMhhbQ9WaezN33HwG3Styh+wE36Q9e
s7Mn8CKrKO3nzMdMXpwGjs7hpevNmpvm4lL3w/4ankmf15XGxRmq5ADxqKSB
rreSS5R2dD9A4OuCurS/VM2vs4NwJLDFzHPaf+KVvNl18iDsb3rv6X5HF6Xl
Bx084flGHWn/isNkOFrUn8BeX77RXOjxMP91GMynhn9+V0/kZOpiCoEt/1dv
9id7zSnZG8T/+2dZYiHegw8JzP/3H2tmd9pkPydwS8U/vj9fylgYgv2m49/5
ZuudMuNcfhN4si6Qvh9pnZsuS/7A51Ue0v6fsOiDrVfn4fNZDfT9r1z6WP7b
AoEvpafTz8c/27hqOxOJq4Ye0P5Z0lcTni/Ab0J/0/4Zz2g7c+oSEv8+8Jv2
z8693zeryUxitKyI9s84e18xBoFP5fLS7zu23X4knoXED5OX0f4Za+PAWxVW
Ekcez6b90KhHrt19wE+fFND9mUzlIy2n2Uic57uW7seNuOtVJ89O4pjcGbo/
8++1qYpO4LPybHQ9YugV/8ITHCReENzSSvGvtJlrUpwkPiTjSvdnHj8XmtUM
3DXnSc+/75ELKb5cJNaKFSum/eGQqDihpSSuZDGh68+mfNkj6oB/Mz+g+zOP
eJ477slN4mBNqViKx5x4vfl5SOwgrUn3L3vapLlUAqcHX6f7M0fMVts6LyPx
B9sl9PlmboZZZpy8JN6h/ZLuzxzSkTC4B7wv5BLdn+mslrfVlo/EFRcK6f7M
gQ1ym5j4SUxOOdL+uINsgfwt4E/ib+j+zNeiypLmy0lclKFC92faCpSs+g0s
VmFE92e+XKrOk7uCxMpLhrqo+LGPuYrZSIDEByPOnqL7NWd1ZhnAbawXJCk2
+/aEkbmSxJet+e9T8alt1GAErSKx2atGVYpNBlvefgZWJmVyqPjW3Gvanbya
xHaVSjNU/DPseNGiIUji84pBmyluaLSqew9cdIbNgoqXO2r7K+KESDwWZGhO
xdO68gOFG4Xh+qKTa6l4q1v44Vov8DqT188pf6wm3z3rlAiJ1dzmMBWvtbO/
pKwTJbHgJ4lgKp5XXvCJ6wCe6HjhQcV79fPfwoPFSBwnJs1G/Z5SGhV4XFKc
xB7vDhlQv7eohM56NQGHfF8QouqRi/zCXY5JkLi+cOYoVa+84fASW0FJEpve
LdtMnW9W4Bxj9hj4R0+8OXW+mbwtl8EhKRJbi6jcoc43u7EncSvfGhLzb9Vb
S51HILtz+aYHwIJGSVeo8wrydC/KO0mTWHqL6TD1+5L+3hW9f4AvTLolUOeb
DR9MjrkkA/cn0NxH1ZPFBvFsUZOF+ZnYnklS1zt7dugFMHpkn5wC3HqFPfXo
WhLf0609eZqaj0XRiFuOxOyuxwWOUvHnCdPUTWDe6Tt/qHqy4u7wbP11JA7i
u9xJ1ZOZj8yZfADWPRYrQeuF38Gz4fIkLrmb7UzVk6VzT98UUSBx5wrLhUHQ
G+oS/tYPgG9tPmNE1ZP1qTBYLdeT2MeWOSiOOu9M70jpV+CyG49yzIFFrL+4
JCqSeOMWg5rlVD2apwf/+g0kdtW6mtVCnV8R9rG2EdhshftbSh8tJjr7HFSC
9VP4ZkpwnvJb3okyKcP92Sqy3AF9taPUvjUbeJW3EZsy8Kf/ek9obSSxG0d8
KvX7ZWyf5bpXwNo92aOzoN/kx1+89FchsbzC4w/bgFvmzc7wqUK80q98fRD0
nhd/26a7wBdqTl73Aj3II2P8wWgTid+zTPvvBr1YpNaYPAyceji6imUG3peR
nm7UZpjPzxvEz4He/G5fNyGxBdaf4s+dfaBHL/joXKkGXm6Fm4ep889OVxnb
qpF4v7jhyK0p0BNpGr9/AmcpPD62GvTtietlN1LV4XqGphFrQP8KV6paKWvA
eq0X2VI9zEBVrUUsz4D3sHf6dIF+dninWHJIk8R7ZcQ8Ld4x0ALjljOrFolj
iVrrdX3wvpjl+K4Cq7nnjW3ugve16tojHW0SRwzJN9g/Y6CP66SOvAYuL9nW
fuIpA53RJkSCt8J8NloT4V4F+5mpSIvANhI/91T98a0Y1rNTZvA9YInz3V8/
X4P35b9SzlSHxJZlnXc4M+B9xaT2fAF+PD7iyh0L+1cmb3SsLolF7V9XXgmA
+FFwXlUGkXjDjFuDjSMDfa3hHHwM/OORYvNzA9hPO2KSHDDMNyPTqBAFBto8
xKwzC3x+gxrTE07Y/36eGr+4ncSaLtqDX4emUBDH/OVNO0i8drPnZ40HU0hI
JNSoA1hTWrbj6pkp9HDDrxlvPdhP8gWVlptMIXt0/DqnPom3c0fYabJPob97
v1lcBx7zSEKpDyYR6XaUeYcBzOfLHKstHSYRCh6/NwC8Y+NPaZ/vE2jwrKdT
mCGJX/te/O4XPIGisoeXCe2E+TydNJQxOo5ki11ryoC7XzOKbuwYR41P3nvt
NSLxz+zquYXIMeTZ4yA8BRybEvYiI+8L4vrc33TOGOL79mEBwdxRVGVbemeL
CcR3jcUni/afkVdrQvIA8Kevjy9pDg0jkW0eAfG74HpynJunVT+h1kJks2k3
ia32jHYeMB5CoZLCW98CNwaVXyQ2DCLF1O8SsaYk5utjva3b/gYlHL8+0m8G
82uHiUFjYBfaNhLRGr0HxmN1wGyEfhuatLEtUjKH52Wec3pd3oDIFtW0XuB0
Y56ZZKFHyGwrd1DkXhL/sfJxZS0rRQt3P9kp7oPx1YxQMPx+GxVL1Oq8BA4+
8Gv11tZc5JySueaUBcQvB+usvdkXET+zH5uCJYznw36WKKYEVBdg8qULWErB
bjgxLAr5Dcs8P2lF4q2B1U+wTAiStpm/J2cN8XT2c4Zkqx/qan6V3gksbdL7
hMXbC0Vp3zsRakPibbnj3nMlbmjz3bMOsrYkNnxmu1RMwQV9Ej+I24F3rdhx
wU7IEaUnb5M9YQefZ5e+R3TtR/pLVnNK25OYaxs+zjdnj6b9GePPgPtjHAsb
tu9HNz41dwTuJ3Hv44xZw0gHZG2dVyrpQOLrUmW8v286IvbmsMwW4J2Zq499
eu2MHmhZhQUcIDFO/pyc8sYVed5RdhJ3hHj4bmnoARd3JCTOqdcErOvjtXDg
pCdqTvog5+cE6zl8TG/v9iMohKl6qagziVuu6KZ9d/NF6/3TpxqAUxulbl8W
CUCvP/p0HXWB8S1cJ6tpGYTOWe2sEHKF9R09Mf9xXSja2iSVVQ88l9V4o7Q4
Ak1ozoUfOQjrl/Pr4w1sUSi7oNtltRusF4tbvuNKMWi3WKFBHTBbnXeFzOd4
NJ8Yq+DlDv9ulB3mapyIihadlq30gPm8W/LVJc1U5Oin9e0R8OX7kkGdKB3x
flzx8tAh0FOqYS7ezzNRreVE5XJPEivuWipo8esKOtr4X3Y18LoQtSQj71wk
qZlz2v0w6DO1e3EtetdQ5+0TbnxeMJ76SFb14g10WnSf0UPgOcfOX65+BUgl
UXHDQW8SN6sfblozUYQGF1j5lx0hsfdrmcawZSUoxXfgRwWw+apdKyKWlqPt
Qw96nX1gvt06vkUzpBJ9t0itXnqUxNlGW7yWe9SgvP+8csqALyVajeUfrUP7
NPSjHY/B+OX/3rVluh6x3BY/xOkL39dyMKb+2X+oTOSXSQnw8LynvMZMM3JL
6FR28AP9GfPH6V1QG1q5cHsFuz+JR4Ysv/2Q60T/HYueKQY+tZ28FbGtC8lZ
qNeyHIf4+KxVOL3/FZp7z2mfB5zg0P1bcEM/aj/yZhoHkjhzU1pTQtobFBx7
WikiCPRll3UyBx5EuwUsWsSCSRz9QHul3MkPSCp3rXs18Ce7cPGG0iHU/LA1
+/cJEmdweqc+5hhG2YaEZmYIrG/V6m0GEiPIt/tYj1ooiWfcjlg/l/2M9J13
+PYAR5tm33khPIqEJlfyBISBvv7h2OHydxRNhHy+ufwk3P/8A3mhti+ojr1K
7x6wv3VKC+fZMZR+IeG9WTiJ9ZZE3ri7eRwdlnIKmwRW0d4f/6xtHPSZqmBC
BInFG+0ueVhNoBXarKXrT8H+60v057dPoJHGV2YtwAFvWOzqtSZRlcXtsUOn
4f302nsyX5pESYNhseyRsF9KPR3KH5tErj5m0teBZRaW6w5smkLqc1K1elEk
Th7fytPlN4WWxv2wGwL+dCsuKvnWFBoQaJw+HQ372f24bL6+KVSSeylV8gzE
A+uAkC1LQA8oeSvVArckeue0yDLQ/iqdFocYiFdeBQNn9ED/7eR3/wP8NKom
mwP2J9aeIaasWBIfXrjlMHgc9I1zebZmHInPbH13MCGege5Oxmn2AlfVFLuF
XGag06H2PYHx8P2ZgRIctxjIkkPJd+VZElvcuzsaXwb6I32RuxS4UH1Yeudj
yC+lum7uPQfrP08y9nQzA3UV5ut9Bf5YEm7t3Qn6UTv4fdJ5iN9JuYHqvZC/
NBmHKSWAfrnGbrMU9nszSzHBNmBFdss+riHI3z5MlXglkniJU/3ivhEGmvF5
YsaVBOPBI3htEfRE69yFsZvArbsiZtdOQj4c5xFrmAz5zc10kX4GA/mv1JIe
BtYeaDiiAPrF8Cp3bXQK6Ml1M6xrQd+IKA/YSaeSOGncdrZ3moEYVfem64B1
/3y7Remjhp3RqU5pcL1Um9nzoJ8u9VgpLQC3K345T4C+OuIi35J9AfTw3vzx
ONBfeGrObWs6zM/i9DJz0Gsrw54zvQZewlNbTvUHjHLkZp+4SOKCh9t5U0Df
1aT7awpmQPxZ7mnIC3owZY1BTzlw8ICke+g85R8J+lpmkjhf1p+5F1hz6xj3
D+CFYBsbqv+Sp7nmZuol+D5x011ewB8sk/VULpPYWePPqXzgig8u79uBXRmq
+19R550d3RLmkwXxqD+EbwnoX8c/7II8V0j8a5/3NUofb4rvLykA3m49+4vy
005881UxzCYx41iTOeWn1dpzFn0A/nMy+kcglc825CiGE6DXP/11Pwu8S0nj
thBJYoOziqJZlJ+Q0S5XBvyl/FXgLeC+Rff8PTmwX8a/baX6SyQOz68ZBz63
Z93Bx1S+2JWeE5tL4nE7h3CqHq1g6wZx6askPrDObA9Vj/Y1/2nWI+CacG0O
6rwYdd79QnZ58P0P3rRR58mEB3+/+BM4I8uinjpvpmHwrEDKNRhvoWlWqp9m
qcmaVMV8mM9F3wqpfhvz0kreJmA2q6kuqh8nQ8w8wfU6xMvg6FiqP/NtzGeu
BeD2zwV9VH2aNCMi7vIN0K9WEr1U/YKn7Wo2tZskvup/K5HK34qfFEZ1AgeU
eLFT+d3MegOmI7cgX1ESNqHyv23pb8M5bpP4tpCyM5UfRs0H/MkDVlyyeg+V
PzZ7cIfoFpB4oMFKjMo3eTvzZvqBH2ncaaPYSkv7eOAd0C9KCm5Ufpqd9+Ib
/10SM6XuGaF4iPvwsbvASaukrKn8Vj6QaXJnIYmbFjdW0P1VA5leH4FzvB9w
0v1eOzeORhSRWP8IuYfiP/ca3UWKYf7ti0+geIeI48dy4EMO7+h8PD562nnv
PRKv5OyepLh9ImFgAviGVsBK2k+xlnWIvw/7h1Oe2r96mup+mRJY39Wy+yi+
Km9h8xiYMZznRfFo6liPfSmJl1YVnqJY+U/kvhlgrdtPUmn/wk24M7UM9Dlh
fJXiquf3TJXKIV4eu0r3zzFpGD1rBq7nEqLPb9+Z+97IrYLEs+rfaH8tiSu4
cRE4Qu0Q/fcDevx59a88gPHgu0v7ayJvrz9RryTx3box2l9zNtBBXcDiWka0
v3ajqKfG5yHkt5s/0f7ahOARba4qWH9f+//5a5EslfnAwgOY9ntCxrLUcDV8
XliJ9tfqLDaVvgFmHi+m/TX2Ry0qwTUkPq3UR/tru+VcilY8gvWdV/KT9t+S
fysWAbtgE9qPurPFWlqsjsTHesrp/s6G/lKhc/XweSMJ2t/y/LQhOLeXxI7q
//oxuRnXX1ZMkPj3//4egJzjjs1uTDn/76dtfz6QsnxlDlb6n9+2jVm4iXN9
Dpbq+8fqGhbziygHszXP0vx/Kcly4g==
     "]]}},
  AspectRatio->NCache[GoldenRatio^(-1), 0.6180339887498948],
  Axes->True,
  AxesLabel->{None, None},
  AxesOrigin->{1500., 0},
  Frame->None,
  Method->{},
  PlotRange->{{1500, 2000}, {0, 3}},
  PlotRangeClipping->True,
  PlotRangePadding->{
    Scaled[0.02], Automatic}]], "Output",
 CellChangeTimes->{{3.7031936016621976`*^9, 3.703193826167328*^9}, {
   3.7031942629522767`*^9, 3.703194271563778*^9}, {3.7031944932884965`*^9, 
   3.70319451846846*^9}, 3.7031949386538973`*^9, {3.7032780117813473`*^9, 
   3.703278041165594*^9}, {3.703278073920907*^9, 3.7032781143411016`*^9}, {
   3.703278342199689*^9, 3.703278354827443*^9}, 3.703278509113784*^9}]
}, Open  ]],

Cell[BoxData[
 RowBox[{"\[IndentingNewLine]", 
  RowBox[{"(*", 
   RowBox[{"Figure", " ", "2"}], "*)"}], "\[IndentingNewLine]", 
  RowBox[{
   RowBox[{
    RowBox[{"rx", "=", "1"}], ";", 
    RowBox[{"cw", "=", "0.7"}], ";", 
    RowBox[{"hz", "=", "1"}], ";"}], "\[IndentingNewLine]", 
   RowBox[{
    RowBox[{"g", "=", "0.25"}], ";", 
    RowBox[{"d", "=", "0.05"}], ";"}], "\[IndentingNewLine]", 
   RowBox[{
    RowBox[{"rz", "=", "1"}], ";"}], "\[IndentingNewLine]", 
   RowBox[{
    RowBox[{"v", "=", "2"}], ";", 
    RowBox[{"hx", "=", "1"}], ";"}], "\[IndentingNewLine]", 
   RowBox[{
    RowBox[{"rw", "=", "1"}], ";", 
    RowBox[{"cx", "=", "0.2"}], ";"}], "\[IndentingNewLine]", 
   "\[IndentingNewLine]", "\[IndentingNewLine]", "\[IndentingNewLine]", 
   RowBox[{
    RowBox[{"wx", "=", 
     RowBox[{"rx", " ", "-", "x", "-", 
      RowBox[{"a", " ", "y"}], " ", "-", 
      RowBox[{"cw", " ", "w"}], "+", 
      FractionBox[
       RowBox[{"u", " ", "z"}], 
       RowBox[{"hz", "+", " ", "z"}]]}]}], ";"}], "\[IndentingNewLine]", 
   RowBox[{
    RowBox[{"wy", "=", 
     RowBox[{
      RowBox[{"g", " ", "a", " ", "x"}], "-", "d"}]}], ";"}], 
   "\[IndentingNewLine]", 
   RowBox[{
    RowBox[{"wz", "=", 
     RowBox[{"rz", "-", " ", "z", "+", 
      FractionBox[
       RowBox[{"v", " ", "x"}], 
       RowBox[{"hx", "+", "x"}]]}]}], ";"}], "\[IndentingNewLine]", 
   RowBox[{
    RowBox[{"ww", "=", 
     RowBox[{"rw", "-", " ", "w", "-", 
      RowBox[{"cx", " ", "x"}]}]}], ";"}], "\[IndentingNewLine]", 
   "\[IndentingNewLine]", 
   RowBox[{
    RowBox[{"a11", "=", 
     RowBox[{"D", "[", 
      RowBox[{
       RowBox[{"wx", " ", "x"}], ",", "x"}], "]"}]}], ";"}], 
   "\[IndentingNewLine]", 
   RowBox[{
    RowBox[{"a12", "=", 
     RowBox[{"D", "[", 
      RowBox[{
       RowBox[{"wx", " ", "x"}], ",", "y"}], "]"}]}], ";"}], 
   "\[IndentingNewLine]", 
   RowBox[{
    RowBox[{"a13", "=", 
     RowBox[{"D", "[", 
      RowBox[{
       RowBox[{"wx", " ", "x"}], ",", "z"}], "]"}]}], ";"}], 
   "\[IndentingNewLine]", 
   RowBox[{
    RowBox[{"a14", "=", 
     RowBox[{"D", "[", 
      RowBox[{
       RowBox[{"wx", " ", "x"}], ",", "w"}], "]"}]}], ";"}], 
   "\[IndentingNewLine]", 
   RowBox[{
    RowBox[{"a21", "=", 
     RowBox[{"D", "[", 
      RowBox[{
       RowBox[{"wy", " ", "y"}], ",", "x"}], "]"}]}], ";"}], 
   "\[IndentingNewLine]", 
   RowBox[{
    RowBox[{"a22", "=", 
     RowBox[{"D", "[", 
      RowBox[{
       RowBox[{"wy", " ", "y"}], ",", "y"}], "]"}]}], ";"}], 
   "\[IndentingNewLine]", 
   RowBox[{
    RowBox[{"a23", "=", 
     RowBox[{"D", "[", 
      RowBox[{
       RowBox[{"wy", " ", "y"}], ",", "z"}], "]"}]}], ";"}], 
   "\[IndentingNewLine]", 
   RowBox[{
    RowBox[{"a24", "=", 
     RowBox[{"D", "[", 
      RowBox[{
       RowBox[{"wy", " ", "y"}], ",", "w"}], "]"}]}], ";"}], 
   "\[IndentingNewLine]", 
   RowBox[{
    RowBox[{"a31", "=", 
     RowBox[{"D", "[", 
      RowBox[{
       RowBox[{"wz", " ", "z"}], ",", "x"}], "]"}]}], ";"}], 
   "\[IndentingNewLine]", 
   RowBox[{
    RowBox[{"a32", "=", 
     RowBox[{"D", "[", 
      RowBox[{
       RowBox[{"wz", " ", "z"}], ",", "y"}], "]"}]}], ";"}], 
   "\[IndentingNewLine]", 
   RowBox[{
    RowBox[{"a33", "=", 
     RowBox[{"D", "[", 
      RowBox[{
       RowBox[{"wz", " ", "z"}], ",", "z"}], "]"}]}], ";"}], "\n", 
   RowBox[{
    RowBox[{"a34", "=", 
     RowBox[{"D", "[", 
      RowBox[{
       RowBox[{"wz", " ", "z"}], ",", "w"}], "]"}]}], ";"}], 
   "\[IndentingNewLine]", 
   RowBox[{
    RowBox[{"a41", "=", 
     RowBox[{"D", "[", 
      RowBox[{
       RowBox[{"ww", " ", "w"}], ",", "x"}], "]"}]}], ";"}], 
   "\[IndentingNewLine]", 
   RowBox[{
    RowBox[{"a42", "=", 
     RowBox[{"D", "[", 
      RowBox[{
       RowBox[{"ww", " ", "w"}], ",", "y"}], "]"}]}], ";"}], 
   "\[IndentingNewLine]", 
   RowBox[{
    RowBox[{"a43", "=", 
     RowBox[{"D", "[", 
      RowBox[{
       RowBox[{"ww", " ", "w"}], ",", "z"}], "]"}]}], ";"}], 
   "\[IndentingNewLine]", 
   RowBox[{
    RowBox[{"a44", "=", 
     RowBox[{"D", "[", 
      RowBox[{
       RowBox[{"ww", " ", "w"}], ",", "w"}], "]"}]}], ";"}], 
   "\[IndentingNewLine]", 
   RowBox[{
    RowBox[{"y", "=", 
     FractionBox[
      RowBox[{
       FractionBox[
        RowBox[{
         RowBox[{
          RowBox[{"(", 
           RowBox[{
            RowBox[{"-", "1"}], "+", 
            RowBox[{"cw", " ", "cx"}]}], ")"}], " ", "d"}], "+", 
         RowBox[{"a", " ", "g", " ", 
          RowBox[{"(", 
           RowBox[{
            RowBox[{
             RowBox[{"-", "cw"}], " ", "rw"}], "+", "rx", "+", "u"}], 
           ")"}]}]}], "g"], "-", 
       FractionBox[
        RowBox[{"a", " ", 
         RowBox[{"(", 
          RowBox[{"d", "+", 
           RowBox[{"a", " ", "g", " ", "hx"}]}], ")"}], " ", "hz", " ", "u"}], 
        RowBox[{
         RowBox[{"a", " ", "g", " ", "hx", " ", 
          RowBox[{"(", 
           RowBox[{"hz", "+", "rz"}], ")"}]}], "+", 
         RowBox[{"d", " ", 
          RowBox[{"(", 
           RowBox[{"hz", "+", "rz", "+", "v"}], ")"}]}]}]]}], 
      SuperscriptBox["a", "2"]]}], ";", 
    RowBox[{"x", "=", 
     FractionBox["d", 
      RowBox[{"a", " ", "g"}]]}], ";", 
    RowBox[{"z", "=", 
     RowBox[{"rz", "+", 
      FractionBox[
       RowBox[{"d", " ", "v"}], 
       RowBox[{"d", "+", 
        RowBox[{"a", " ", "g", " ", "hx"}]}]]}]}], ";", 
    RowBox[{"w", "=", 
     RowBox[{
      RowBox[{"-", 
       FractionBox[
        RowBox[{"cx", " ", "d"}], 
        RowBox[{"a", " ", "g"}]]}], "+", "rw"}]}], ";"}], "\n", 
   RowBox[{
    RowBox[{"listlist", "=", 
     RowBox[{"{", "}"}]}], ";"}], "\[IndentingNewLine]", 
   RowBox[{
    RowBox[{"Do", "[", "\[IndentingNewLine]", 
     RowBox[{
      RowBox[{
       RowBox[{"list", "=", 
        RowBox[{"{", "}"}]}], ";", "\[IndentingNewLine]", 
       RowBox[{
       "Do", "[", "\[IndentingNewLine]", "\[IndentingNewLine]", 
        "\[IndentingNewLine]", 
        RowBox[{
         RowBox[{
          RowBox[{"J", "=", 
           RowBox[{"{", 
            RowBox[{
             RowBox[{"{", 
              RowBox[{"a11", ",", "a12", ",", "a13", ",", "a14"}], "}"}], ",", 
             RowBox[{"{", 
              RowBox[{"a21", ",", "a22", ",", "a23", ",", "a24"}], "}"}], ",", 
             RowBox[{"{", 
              RowBox[{"a31", ",", "a32", ",", "a33", ",", "a34"}], "}"}], ",", 
             RowBox[{"{", 
              RowBox[{"a41", ",", "a42", ",", "a43", ",", "a44"}], "}"}]}], 
            "}"}]}], ";", "\n", "\[IndentingNewLine]", 
          RowBox[{"If", "[", 
           RowBox[{
            RowBox[{
             RowBox[{"x", ">", "0"}], "\[And]", 
             RowBox[{"y", ">", "0"}], "\[And]", 
             RowBox[{"z", ">", "0"}], "\[And]", 
             RowBox[{"w", ">", "0"}]}], ",", "\[IndentingNewLine]", 
            RowBox[{"If", "[", 
             RowBox[{
              RowBox[{
               RowBox[{"Max", "[", 
                RowBox[{"Re", "[", 
                 RowBox[{"Eigenvalues", "[", "J", "]"}], "]"}], "]"}], ">", 
               "0"}], ",", 
              RowBox[{"listdumy", "=", "1"}], ",", 
              RowBox[{"listdumy", "=", "0"}]}], "\[IndentingNewLine]", "]"}], 
            ",", 
            RowBox[{"listdumy", "=", 
             RowBox[{"-", "1"}]}]}], "]"}], ";", 
          RowBox[{"AppendTo", "[", 
           RowBox[{"list", ",", "listdumy"}], "]"}]}], ",", 
         RowBox[{"{", 
          RowBox[{"u", ",", "0.01", ",", "5", ",", "0.02"}], "}"}]}], "]"}], 
       ";", 
       RowBox[{"AppendTo", "[", 
        RowBox[{"listlist", ",", "list"}], "]"}]}], ",", 
      RowBox[{"{", 
       RowBox[{"a", ",", "0.01", ",", "2", ",", "0.005"}], "}"}]}], "]"}], 
    ";"}], "\n", "\n", 
   RowBox[{"ListContourPlot", "[", 
    RowBox[{"listlist", ",", 
     RowBox[{"Frame", "\[Rule]", "None"}], ",", 
     RowBox[{"Contours", "\[Rule]", "4"}], ",", 
     RowBox[{"ContourShading", "\[Rule]", 
      RowBox[{"{", 
       RowBox[{"Black", ",", "Gray", ",", "White"}], "}"}]}], ",", 
     RowBox[{"ContourStyle", "\[Rule]", "None"}]}], "]"}], 
   "\[IndentingNewLine]"}]}]], "Input",
 CellChangeTimes->{{3.697837813764985*^9, 3.697837830847608*^9}, 
   3.697837912640587*^9, {3.6978379887253866`*^9, 3.697838046102029*^9}, {
   3.6978389997914925`*^9, 3.6978390431699305`*^9}, 3.69783941384546*^9, {
   3.697839476670778*^9, 3.697839493878039*^9}, {3.6978396116652575`*^9, 
   3.69783961937642*^9}, {3.69783970464762*^9, 3.6978398511178265`*^9}, {
   3.6978399059993124`*^9, 3.6978399199637165`*^9}, 3.697840240777013*^9, {
   3.6978427546503315`*^9, 3.6978428139983187`*^9}, {3.701641987759474*^9, 
   3.70164201419077*^9}, {3.701642372307086*^9, 3.701642377744774*^9}, {
   3.701642413026531*^9, 3.7016424146324034`*^9}, 3.703183612100893*^9, {
   3.703183721540837*^9, 3.7031837243688345`*^9}, {3.7031866363953457`*^9, 
   3.7031866400113497`*^9}, 3.703187081661131*^9, {3.703187481261914*^9, 
   3.7031874815969143`*^9}, {3.7031886204433594`*^9, 3.7031886281073666`*^9}, 
   3.703188762591313*^9, {3.703188862147216*^9, 3.7031888623992124`*^9}, {
   3.7031938605923967`*^9, 3.7031938708286457`*^9}, {3.7044761155057373`*^9, 
   3.7044761304906425`*^9}}],

Cell[BoxData[
 RowBox[{
  RowBox[{"(*", 
   RowBox[{"Figure", " ", "3"}], "*)"}], "\[IndentingNewLine]", 
  RowBox[{
   RowBox[{
    RowBox[{"rx", "=", "1"}], ";", 
    RowBox[{"rz", "=", "1"}], ";", 
    RowBox[{"rw", "=", "1"}], ";"}], "\[IndentingNewLine]", 
   RowBox[{
    RowBox[{"g", "=", "0.25"}], ";", 
    RowBox[{"d", "=", "0.05"}], ";", 
    RowBox[{"v", "=", "2"}], ";"}], "\[IndentingNewLine]", 
   RowBox[{
    RowBox[{"hx", "=", "1"}], ";", 
    RowBox[{"hz", "=", "1"}], ";"}], "\[IndentingNewLine]", 
   RowBox[{
    RowBox[{"cx", "=", 
     RowBox[{"cw", "=", "c"}]}], ";"}], "\[IndentingNewLine]", 
   RowBox[{
    RowBox[{"u", "=", "3"}], ";", 
    RowBox[{"a", "=", "2.5"}], ";"}], "\[IndentingNewLine]", 
   "\[IndentingNewLine]", 
   RowBox[{
    RowBox[{"gener", "=", "2000"}], ";"}], "\[IndentingNewLine]", 
   RowBox[{
    RowBox[{"minigener", "=", "1600"}], ";"}], "\[IndentingNewLine]", 
   "\[IndentingNewLine]", 
   RowBox[{
    RowBox[{"wx", "=", 
     RowBox[{"rx", " ", "-", " ", 
      RowBox[{"x", "[", "t", "]"}], "-", 
      RowBox[{"cw", " ", 
       RowBox[{"w", "[", "t", "]"}]}], "-", 
      RowBox[{"a", " ", 
       RowBox[{"y", "[", "t", "]"}]}], " ", "+", 
      FractionBox[
       RowBox[{"u", " ", 
        RowBox[{"z", "[", "t", "]"}]}], 
       RowBox[{"hz", "+", " ", 
        RowBox[{"z", "[", "t", "]"}]}]]}]}], ";"}], "\[IndentingNewLine]", 
   RowBox[{
    RowBox[{"wy", "=", 
     RowBox[{
      RowBox[{"g", " ", "a", " ", 
       RowBox[{"x", "[", "t", "]"}]}], "-", "d"}]}], ";"}], 
   "\[IndentingNewLine]", 
   RowBox[{
    RowBox[{"wz", "=", 
     RowBox[{"rz", "-", " ", 
      RowBox[{"z", "[", "t", "]"}], "+", 
      FractionBox[
       RowBox[{"v", " ", 
        RowBox[{"x", "[", "t", "]"}]}], 
       RowBox[{"hx", "+", 
        RowBox[{"x", "[", "t", "]"}]}]]}]}], ";"}], "\[IndentingNewLine]", 
   RowBox[{
    RowBox[{"ww", "=", 
     RowBox[{"rw", "-", " ", 
      RowBox[{"w", "[", "t", "]"}], "-", 
      RowBox[{"cx", " ", 
       RowBox[{"x", "[", "t", "]"}]}]}]}], ";"}], "\[IndentingNewLine]", 
   "\[IndentingNewLine]", 
   RowBox[{
    RowBox[{"list", "=", 
     RowBox[{"{", "}"}]}], ";"}], "\[IndentingNewLine]", 
   RowBox[{"Do", "[", "\[IndentingNewLine]", 
    RowBox[{
     RowBox[{
      RowBox[{"s", "=", 
       RowBox[{"NDSolve", "[", 
        RowBox[{
         RowBox[{"{", 
          RowBox[{
           RowBox[{
            RowBox[{
             RowBox[{"x", "'"}], "[", "t", "]"}], "\[Equal]", " ", 
            RowBox[{"wx", " ", 
             RowBox[{"x", "[", "t", "]"}]}]}], ",", "\[IndentingNewLine]", 
           RowBox[{
            RowBox[{
             RowBox[{"y", "'"}], "[", "t", "]"}], "\[Equal]", " ", 
            RowBox[{"wy", " ", 
             RowBox[{"y", "[", "t", "]"}]}]}], ",", "\[IndentingNewLine]", 
           RowBox[{
            RowBox[{
             RowBox[{"z", "'"}], "[", "t", "]"}], "\[Equal]", 
            RowBox[{"wz", " ", 
             RowBox[{"z", "[", "t", "]"}]}]}], ",", "\[IndentingNewLine]", 
           RowBox[{
            RowBox[{
             RowBox[{"w", "'"}], "[", "t", "]"}], "\[Equal]", 
            RowBox[{"ww", " ", 
             RowBox[{"w", "[", "t", "]"}]}]}], ",", "\[IndentingNewLine]", 
           RowBox[{
            RowBox[{"x", "[", "0", "]"}], "\[Equal]", "0.1"}], ",", 
           RowBox[{
            RowBox[{"y", "[", "0", "]"}], "\[Equal]", "0.1"}], ",", 
           RowBox[{
            RowBox[{"z", "[", "0", "]"}], "\[Equal]", "0.1"}], ",", 
           RowBox[{
            RowBox[{"w", "[", "0", "]"}], "\[Equal]", "0.1"}]}], "}"}], ",", 
         RowBox[{"{", 
          RowBox[{"x", ",", "y", ",", "z", ",", "w"}], "}"}], ",", 
         RowBox[{"{", 
          RowBox[{"t", ",", "0", ",", "gener"}], "}"}], ",", 
         RowBox[{"PrecisionGoal", "\[Rule]", "Infinity"}], ",", 
         RowBox[{"AccuracyGoal", "\[Rule]", "10"}], ",", 
         RowBox[{"InterpolationOrder", "\[Rule]", "All"}], ",", 
         RowBox[{"MaxSteps", "\[Rule]", "Infinity"}], ",", 
         RowBox[{"MaxStepSize", "\[Rule]", "0.01"}]}], "]"}]}], ";", "\n", 
      RowBox[{"xlistmax", "=", 
       RowBox[{"Max", "[", 
        RowBox[{"Table", "[", 
         RowBox[{
          RowBox[{"Evaluate", "[", 
           RowBox[{
            RowBox[{"{", 
             RowBox[{"x", "[", "t", "]"}], "}"}], "/.", "s"}], "]"}], ",", 
          RowBox[{"{", 
           RowBox[{"t", ",", "minigener", ",", "gener"}], "}"}]}], "]"}], 
        "]"}]}], ";", "\[IndentingNewLine]", 
      RowBox[{"xlistmin", "=", 
       RowBox[{"Min", "[", 
        RowBox[{"Table", "[", 
         RowBox[{
          RowBox[{"Evaluate", "[", 
           RowBox[{
            RowBox[{"{", 
             RowBox[{"x", "[", "t", "]"}], "}"}], "/.", "s"}], "]"}], ",", 
          RowBox[{"{", 
           RowBox[{"t", ",", "minigener", ",", "gener"}], "}"}]}], "]"}], 
        "]"}]}], ";", "\[IndentingNewLine]", 
      RowBox[{"AppendTo", "[", 
       RowBox[{"list", ",", 
        RowBox[{"Flatten", "[", 
         RowBox[{"{", 
          RowBox[{"xlistmax", ",", "xlistmin"}], "}"}], "]"}]}], "]"}]}], ",", 
     RowBox[{"{", 
      RowBox[{"c", ",", "0", ",", "1.5", ",", "0.1"}], "}"}]}], "]"}], 
   "\[IndentingNewLine]", "\[IndentingNewLine]", 
   RowBox[{"ListPlot", "[", 
    RowBox[{
     RowBox[{"{", 
      RowBox[{
       RowBox[{
        RowBox[{"Transpose", "[", "list", "]"}], "[", 
        RowBox[{"[", "1", "]"}], "]"}], ",", 
       RowBox[{
        RowBox[{"Transpose", "[", "list", "]"}], "[", 
        RowBox[{"[", "2", "]"}], "]"}]}], "}"}], ",", 
     RowBox[{"Joined", "\[Rule]", "True"}]}], "]"}], "\[IndentingNewLine]", 
   RowBox[{"ListPlot", "[", 
    RowBox[{
     RowBox[{"{", 
      RowBox[{
       RowBox[{
        RowBox[{"Transpose", "[", "list", "]"}], "[", 
        RowBox[{"[", "1", "]"}], "]"}], "-", 
       RowBox[{
        RowBox[{"Transpose", "[", "list", "]"}], "[", 
        RowBox[{"[", "2", "]"}], "]"}]}], "}"}], ",", 
     RowBox[{"Joined", "\[Rule]", "True"}], ",", 
     RowBox[{"PlotRange", "\[Rule]", 
      RowBox[{"{", 
       RowBox[{"0", ",", "2.5"}], "}"}]}]}], "]"}], 
   "\[IndentingNewLine]"}]}]], "Input",
 CellChangeTimes->{{3.511835301453125*^9, 3.51183531471875*^9}, {
   3.511835438*^9, 3.51183556328125*^9}, {3.511835747203125*^9, 
   3.51183578646875*^9}, {3.511835839375*^9, 3.5118359805625*^9}, {
   3.51183607365625*^9, 3.51183607709375*^9}, {3.511836117*^9, 
   3.511836399703125*^9}, {3.511836546875*^9, 3.511836626203125*^9}, {
   3.51183666921875*^9, 3.511836858*^9}, {3.511837293375*^9, 
   3.511837349421875*^9}, {3.51183766703125*^9, 3.5118377905625*^9}, {
   3.511837834859375*^9, 3.511837857296875*^9}, {3.511837926921875*^9, 
   3.51183798490625*^9}, {3.511838041046875*^9, 3.511838067171875*^9}, {
   3.512075953484375*^9, 3.512076078359375*^9}, {3.51207643853125*^9, 
   3.512076864125*^9}, {3.51207700484375*^9, 3.51207706253125*^9}, {
   3.5120771024375*^9, 3.5120772468125*^9}, {3.512077278125*^9, 
   3.512077376203125*^9}, {3.512078025171875*^9, 3.512078163203125*^9}, {
   3.51207820125*^9, 3.512078309953125*^9}, {3.51207835196875*^9, 
   3.512078353859375*^9}, {3.512078398921875*^9, 3.5120784256875*^9}, {
   3.51207845915625*^9, 3.512078459359375*^9}, {3.5120830345*^9, 
   3.512083105390625*^9}, {3.51208320346875*^9, 3.512083223609375*^9}, {
   3.512164123015625*^9, 3.51216414003125*^9}, {3.512166983609375*^9, 
   3.51216713253125*^9}, {3.512167227828125*^9, 3.512167450515625*^9}, {
   3.512167742640625*^9, 3.5121678030625*^9}, {3.51216786040625*^9, 
   3.512167891078125*^9}, {3.512168397015625*^9, 3.5121684260625*^9}, {
   3.5121685068125*^9, 3.51216853334375*^9}, {3.51216857640625*^9, 
   3.51216862403125*^9}, {3.512182105421875*^9, 3.512182137765625*^9}, {
   3.51838012259375*^9, 3.518380152796875*^9}, {3.518393408140625*^9, 
   3.518393445328125*^9}, {3.518396686453125*^9, 3.518396711703125*^9}, {
   3.518399410484375*^9, 3.51839945171875*^9}, {3.518401864046875*^9, 
   3.51840192815625*^9}, {3.5184034476875*^9, 3.518403566046875*^9}, {
   3.518404726171875*^9, 3.518404760796875*^9}, {3.518474875015625*^9, 
   3.518475140234375*^9}, {3.518481435125*^9, 3.518481489625*^9}, {
   3.518481720828125*^9, 3.518481738015625*^9}, {3.51848272434375*^9, 
   3.518482745703125*^9}, {3.51848279515625*^9, 3.51848281284375*^9}, {
   3.518482855828125*^9, 3.518482860796875*^9}, {3.51848361184375*^9, 
   3.51848361278125*^9}, {3.51848425053125*^9, 3.518484251515625*^9}, {
   3.518484313078125*^9, 3.51848432934375*^9}, {3.5184844099375*^9, 
   3.518484421640625*^9}, {3.6978402749018106`*^9, 3.6978404489846478`*^9}, {
   3.6978404858080573`*^9, 3.697840554512948*^9}, {3.697840619734026*^9, 
   3.6978406863973265`*^9}, {3.6978433416869383`*^9, 
   3.6978433428125725`*^9}, {3.6978433768538213`*^9, 
   3.6978434103352404`*^9}, {3.701629326792869*^9, 3.701629387630264*^9}, {
   3.7016294669517927`*^9, 3.7016294815467405`*^9}, {3.701630190713461*^9, 
   3.701630363511634*^9}, {3.7016305210346746`*^9, 3.7016307011000705`*^9}, {
   3.7016312965430293`*^9, 3.701631374726823*^9}, {3.7016325584870615`*^9, 
   3.701632578400305*^9}, {3.7016427358867016`*^9, 3.7016427988199697`*^9}, {
   3.70173525049928*^9, 3.7017352915365295`*^9}, {3.701735325878457*^9, 
   3.7017353683541436`*^9}, {3.7031837994247713`*^9, 
   3.7031839277337604`*^9}, {3.7031842881655407`*^9, 
   3.7031843179385056`*^9}, {3.7031858497977223`*^9, 
   3.7031858850637054`*^9}, {3.703187825982738*^9, 3.7031879396996956`*^9}, {
   3.7031891694970613`*^9, 3.703189200388039*^9}, {3.703189253529007*^9, 
   3.703189257463007*^9}, 3.7031893369599667`*^9, {3.7031896102688284`*^9, 
   3.703189668702813*^9}, {3.703189722718769*^9, 3.703189769677746*^9}, {
   3.7031901749521103`*^9, 3.7031901981604414`*^9}, {3.703190800210266*^9, 
   3.7031908064302864`*^9}, {3.70319118561563*^9, 3.703191338734056*^9}, {
   3.7031928138808827`*^9, 3.7031928813927283`*^9}, {3.703192981460233*^9, 
   3.7031930390666714`*^9}, {3.703193069074393*^9, 3.703193089468873*^9}, {
   3.703193139169263*^9, 3.703193302043074*^9}, {3.703193486606799*^9, 
   3.703193824167178*^9}, {3.703194261624133*^9, 3.703194261780244*^9}, {
   3.7031944873171425`*^9, 3.7031945168112555`*^9}, {3.7031949337763186`*^9, 
   3.703194937199616*^9}, {3.703277997115513*^9, 3.7032781120434246`*^9}, {
   3.703278262508608*^9, 3.703278313489362*^9}, 3.7032783827089357`*^9, {
   3.7032784180766554`*^9, 3.7032784937055283`*^9}, {3.7032785257579975`*^9, 
   3.703278538229393*^9}, {3.7044761646316442`*^9, 3.704476177661914*^9}}]
},
WindowSize->{1759, 973},
WindowMargins->{{305, Automatic}, {100, Automatic}},
FrontEndVersion->"9.0 for Microsoft Windows (64-bit) (2013\:5e741\:670828\
\:65e5)",
StyleDefinitions->"Default.nb"
]
(* End of Notebook Content *)

(* Internal cache information *)
(*CellTagsOutline
CellTagsIndex->{}
*)
(*CellTagsIndex
CellTagsIndex->{}
*)
(*NotebookFileOutline
Notebook[{
Cell[557, 20, 191, 4, 76, "Input"],
Cell[751, 26, 241, 5, 49, "Input"],
Cell[995, 33, 147, 3, 31, "Input"],
Cell[CellGroupData[{
Cell[1167, 40, 8737, 181, 428, "Input"],
Cell[9907, 223, 137948, 2273, 251, "Output"]
}, Open  ]],
Cell[147870, 2499, 9224, 263, 994, "Input"],
Cell[157097, 2764, 10575, 228, 628, "Input"]
}
]
*)

(* End of internal cache information *)
